# Supplementary material for: Methyl 9-diethyl­amino-2,2-bis­(4-meth­oxy­phen­yl)-2H-benzo[h]chromene-5-carboxyl­ate
Source: Acta Crystallogr Sect E Struct Rep Online. 2011 Mar 26;67(Pt 4):o980. doi: 10.1107/S160053681101049X (PMC3100025; doi:10.1107/S160053681101049X)
Supplement: Supplementary file 1 [file e-67-0o980-sup1.cif]

##############################################################################
###                                                                        ###
###        Electronic paper (Acta Crystallographica Section E)             ###
###                                                                        ###
##############################################################################
#                                                                            #
# This CIF contains the data in a paper accepted for publication in Acta     #
# Crystallographica Section E. It conforms to the requirements of Notes      #
# for Authors for Section E, and has been peer reviewed under the auspices   #
# of the IUCr Commission on Journals.                                        #
#                                                                            #
# Full details of the Crystallographic Information File format               #
# are given in the paper "The Crystallographic Information File (CIF):       #
# a New Standard Archive File for Crystallography" by S. R. Hall, F. H.      #
# Allen and I. D. Brown [Acta Cryst. (1991), A47, 655-685].                  #
#                                                                            #
# The current version of the core CIF dictionary is obtainable from          #
# ftp://ftp.iucr.org/pub/cif_core.dic. The current version number is 2.4.    #
#                                                                            #
# Software is freely available for graphical display of the structure(s) in  #
# this CIF.  For information consult the CIF home page http://www.iucr.org/  #
# cif/home.html                                                              #
#                                                                            #
# This file may be used for bona fide research purposes within the           #
# scientific community so long as proper attribution is given to the journal # 
# article from which it was obtained.                                        #
#                                                                            #
##############################################################################
                                             
data_global
_audit_creation_method     'from SHELXTL with WordPad'
_journal_date_recd_electronic     2011-03-01
_journal_date_accepted     2011-03-21
_journal_name_full     'Acta Crystallographica, Section E'
_journal_year     2011
_journal_volume     67
_journal_issue      4
_journal_page_first     o980
_journal_page_last     o980
_journal_paper_category     QO
_journal_coeditor_code     PK2310
_publ_contact_author_name     'Chong-Hyeak Kim'
_publ_contact_author_address
;
Center for Chemical Analysis,
Korea Research Institute of Chemical Technology,
P.O. Box 107, Yuseong,
Daejeon 305-600,
Korea
;
_publ_contact_author_email     chkim@krict.re.kr
_publ_contact_author_fax     '82 42 860 7794'
_publ_contact_author_phone     '82 42 860 7721'
_publ_section_title
;\
Methyl
9-diethylamino-2,2-bis(4-methoxyphenyl)-2<i>H</i>-benzo[<i>h</i>]chromene-5-\
carboxylate
;
loop_
    _publ_author_name
    _publ_author_footnote
    _publ_author_address
    'Kim, Moon-Hwan' ?
;
Biomaterial Research Center,
Korea Research Institute of Chemical Technology,
PO Box 107, Yuseong,
Daejeon 305-600,
Republic of Korea
;
    'Park, Hee-Moon' ?
;
Environment and Resources Research Center,
Korea Research Institute of Chemical Technology,
PO Box 107, Yuseong,
Daejeon 305-600,
Republic of Korea
;
    'Kim, Chong-Hyeak' ?
;
Center for Chemical Analysis,
Korea Research Institute of Chemical Technology,
PO Box 107, Yuseong,
Daejeon 305-600,
Republic of Korea
;
data_I
_chemical_name_systematic
;
Methyl
9-diethylamino-2,2-bis(4-methoxyphenyl)-2<i>H</i>-benzo[<i>h</i>]chromene-
5-carboxylate
;
_chemical_name_common     ?
_chemical_formula_moiety     'C31 H29 N O5'
_chemical_formula_sum     'C31 H29 N O5'
_chemical_formula_iupac     'C31 H29 N O5'
_chemical_formula_weight     495.55
_chemical_melting_point     ?
_symmetry_cell_setting     triclinic
_symmetry_space_group_name_H-M     'P -1'
_symmetry_space_group_name_Hall     '-P 1'
loop_
    _symmetry_equiv_pos_as_xyz
    'x, y, z'
    '-x, -y, -z'
_cell_length_a     9.89230(10)
_cell_length_b     10.95350(10)
_cell_length_c     12.1720(2)
_cell_angle_alpha     93.8600(10)
_cell_angle_beta     112.3340(10)
_cell_angle_gamma     93.4840(10)
_cell_volume     1211.85(3)
_cell_formula_units_Z     2
_cell_measurement_reflns_used     9961
_cell_measurement_theta_min     2.24
_cell_measurement_theta_max     28.43
_cell_measurement_temperature     100.0(10)
_exptl_crystal_description     block
_exptl_crystal_colour     'pale yellow'
_exptl_crystal_size_max     0.31
_exptl_crystal_size_mid     0.20
_exptl_crystal_size_min     0.13
_exptl_crystal_density_diffrn     1.358
_exptl_crystal_density_meas     ?
_exptl_crystal_density_method     'not measured'
_exptl_crystal_F_000     524
_exptl_absorpt_coefficient_mu     0.092
_exptl_absorpt_correction_type     none
_exptl_absorpt_process_details     ?
_exptl_absorpt_correction_T_min     ?
_exptl_absorpt_correction_T_max     ?
_exptl_special_details
;
;
_diffrn_ambient_temperature     100.0(10)
_diffrn_radiation_type     MoK\a
_diffrn_radiation_wavelength     0.71073
_diffrn_radiation_source     'fine-focus sealed tube'
_diffrn_radiation_monochromator     graphite
_diffrn_measurement_device_type     'Bruker APEXII CCD'
_diffrn_measurement_method     '\f and \w'
_diffrn_detector_area_resol_mean     ?
_diffrn_reflns_number     22031
_diffrn_reflns_av_R_equivalents     0.0208
_diffrn_reflns_av_sigmaI/netI     0.0204
_diffrn_reflns_theta_min     1.82
_diffrn_reflns_theta_max     28.44
_diffrn_reflns_theta_full     28.44
_diffrn_measured_fraction_theta_max     0.994
_diffrn_measured_fraction_theta_full     0.994
_diffrn_reflns_limit_h_min     -13
_diffrn_reflns_limit_h_max     13
_diffrn_reflns_limit_k_min     -12
_diffrn_reflns_limit_k_max     14
_diffrn_reflns_limit_l_min     -16
_diffrn_reflns_limit_l_max     16
_diffrn_standards_number     0
_diffrn_standards_interval_count     .
_diffrn_standards_interval_time     .
_diffrn_standards_decay_%     ?
_refine_special_details
;
Refinement of <i>F</i>^2^ against ALL reflections. The weighted <i>R</i>-factor
<i>wR</i> and goodness of fit <i>S</i> are based on <i>F</i>^2^, conventional
<i>R</i>-factors <i>R</i> are based on <i>F</i>, with <i>F</i> set to zero for
negative <i>F</i>^2^. The threshold expression of <i>F</i>^2^ >
\s(<i>F</i>^2^) is used only for calculating <i>R</i>-factors(gt) <i>etc</i>.
and is not relevant to the choice of reflections for refinement.
<i>R</i>-factors based on <i>F</i>^2^ are statistically about twice as large
as those based on <i>F</i>, and <i>R</i>- factors based on ALL data will be
even larger.
;
_reflns_number_total     6075
_reflns_number_gt     5207
_reflns_threshold_expression     I>2\s(I)
_refine_ls_structure_factor_coef     Fsqd
_refine_ls_matrix_type     full
_refine_ls_R_factor_all     0.0462
_refine_ls_R_factor_gt     0.0395
_refine_ls_wR_factor_gt     0.1052
_refine_ls_wR_factor_ref     0.1107
_refine_ls_goodness_of_fit_ref     1.053
_refine_ls_restrained_S_all     1.053
_refine_ls_number_reflns     6075
_refine_ls_number_parameters     336
_refine_ls_number_restraints     0
_refine_ls_hydrogen_treatment     constr
_refine_ls_weighting_scheme     calc
_refine_ls_weighting_details
         'calc w=1/[\s^2^(Fo^2^)+(0.0551P)^2^+0.4305P] where P=(Fo^2^+2Fc^2^)/3'
_atom_sites_solution_hydrogens     geom
_atom_sites_solution_primary     direct
_atom_sites_solution_secondary     difmap
_refine_ls_shift/su_max     0.000
_refine_ls_shift/su_mean     0.000
_refine_diff_density_max     0.350
_refine_diff_density_min     -0.252
_refine_ls_extinction_method     none
_refine_ls_extinction_coef     ?
loop_
    _atom_type_symbol
    _atom_type_description
    _atom_type_scat_dispersion_real
    _atom_type_scat_dispersion_imag
    _atom_type_scat_source
    'C' 'C' 0.0033 0.0016
                         'International Tables Vol C Tables 4.2.6.8 and 6.1.1.4'
    'H' 'H' 0.0000 0.0000
                         'International Tables Vol C Tables 4.2.6.8 and 6.1.1.4'
    'N' 'N' 0.0061 0.0033
                         'International Tables Vol C Tables 4.2.6.8 and 6.1.1.4'
    'O' 'O' 0.0106 0.0060
                         'International Tables Vol C Tables 4.2.6.8 and 6.1.1.4'
_computing_data_collection     'APEX2 (Bruker, 2009)'
_computing_cell_refinement     'SAINT (Bruker, 2009)'
_computing_data_reduction     'SAINT (Bruker, 2009)'
_computing_structure_solution     'SHELXS97 (Sheldrick, 2008)'
_computing_structure_refinement     'SHELXL97 (Sheldrick, 2008)'
_computing_molecular_graphics     'XP in SHELXTL (Sheldrick, 2008)'
_computing_publication_material     'SHELXL97 (Sheldrick, 2008'
loop_
    _atom_site_type_symbol
    _atom_site_label
    _atom_site_fract_x
    _atom_site_fract_y
    _atom_site_fract_z
    _atom_site_U_iso_or_equiv
    _atom_site_adp_type
    _atom_site_calc_flag
    _atom_site_refinement_flags
    _atom_site_occupancy
    _atom_site_disorder_assembly
    _atom_site_disorder_group
    O O1 0.76711(8) 0.30077(7) 0.13618(7) 0.01516(16) Uani d . 1 . .
    C C2 0.85589(11) 0.20946(10) 0.20221(9) 0.0146(2) Uani d . 1 . .
    C C3 0.87855(11) 0.11475(10) 0.11607(10) 0.0160(2) Uani d . 1 . .
    H H3A 0.8917 0.0346 0.1359 0.019 Uiso calc R 1 . .
    C C4 0.87987(12) 0.14469(10) 0.01194(10) 0.0166(2) Uani d . 1 . .
    H H4A 0.8955 0.0858 -0.0396 0.020 Uiso calc R 1 . .
    C C5 0.88292(11) 0.31985(10) -0.11883(9) 0.0150(2) Uani d . 1 . .
    C C6 0.85247(11) 0.43872(10) -0.14310(10) 0.0157(2) Uani d . 1 . .
    H H6A 0.8712 0.4709 -0.2052 0.019 Uiso calc R 1 . .
    C C7 0.76333(12) 0.63497(10) -0.10014(10) 0.0168(2) Uani d . 1 . .
    H H7A 0.7844 0.6683 -0.1607 0.020 Uiso calc R 1 . .
    C C8 0.70393(12) 0.70498(10) -0.03624(10) 0.0178(2) Uani d . 1 . .
    H H8A 0.6867 0.7854 -0.0533 0.021 Uiso calc R 1 . .
    C C9 0.66750(12) 0.65696(10) 0.05674(10) 0.0176(2) Uani d . 1 . .
    C C10 0.70099(12) 0.53750(10) 0.08386(10) 0.0161(2) Uani d . 1 . .
    H H10A 0.6810 0.5051 0.1454 0.019 Uiso calc R 1 . .
    C C11 0.85677(11) 0.27014(10) -0.02134(9) 0.0146(2) Uani d . 1 . .
    C C12 0.80112(11) 0.34390(10) 0.04496(9) 0.0144(2) Uani d . 1 . .
    C C13 0.79380(11) 0.51228(10) -0.07627(9) 0.0150(2) Uani d . 1 . .
    C C14 0.76453(11) 0.46558(10) 0.01930(9) 0.0143(2) Uani d . 1 . .
    C C15 0.76705(11) 0.14752(10) 0.26565(9) 0.0146(2) Uani d . 1 . .
    C C16 0.82776(12) 0.05611(10) 0.33973(10) 0.0171(2) Uani d . 1 . .
    H H16A 0.9253 0.0419 0.3577 0.020 Uiso calc R 1 . .
    C C17 0.74499(12) -0.01354(10) 0.38671(10) 0.0169(2) Uani d . 1 . .
    H H17A 0.7872 -0.0735 0.4363 0.020 Uiso calc R 1 . .
    C C18 0.59832(12) 0.00633(10) 0.35958(9) 0.0152(2) Uani d . 1 . .
    C C19 0.53879(12) 0.10179(10) 0.29232(10) 0.0167(2) Uani d . 1 . .
    H H19A 0.4431 0.1191 0.2783 0.020 Uiso calc R 1 . .
    C C20 0.62394(12) 0.17146(10) 0.24595(9) 0.0158(2) Uani d . 1 . .
    H H20A 0.5839 0.2352 0.2009 0.019 Uiso calc R 1 . .
    O O21 0.52207(8) -0.07485(7) 0.40074(7) 0.01794(17) Uani d . 1 . .
    C C22 0.36555(12) -0.07890(11) 0.34952(11) 0.0211(2) Uani d . 1 . .
    H H22A 0.3245 -0.1387 0.3851 0.032 Uiso calc R 1 . .
    H H22B 0.3311 -0.1011 0.2651 0.032 Uiso calc R 1 . .
    H H22C 0.3360 0.0005 0.3640 0.032 Uiso calc R 1 . .
    C C23 1.00119(11) 0.27358(10) 0.29325(9) 0.0149(2) Uani d . 1 . .
    C C24 1.12940(12) 0.21328(10) 0.33087(10) 0.0170(2) Uani d . 1 . .
    H H24A 1.1278 0.1341 0.2973 0.020 Uiso calc R 1 . .
    C C25 1.25908(12) 0.26982(10) 0.41753(10) 0.0181(2) Uani d . 1 . .
    H H25A 1.3431 0.2281 0.4424 0.022 Uiso calc R 1 . .
    C C26 1.26337(12) 0.38915(10) 0.46725(10) 0.0171(2) Uani d . 1 . .
    C C27 1.13676(12) 0.45073(10) 0.43051(10) 0.0182(2) Uani d . 1 . .
    H H27A 1.1387 0.5303 0.4633 0.022 Uiso calc R 1 . .
    C C28 1.00713(12) 0.39214(10) 0.34431(10) 0.0174(2) Uani d . 1 . .
    H H28A 0.9227 0.4334 0.3204 0.021 Uiso calc R 1 . .
    O O29 1.39640(9) 0.43746(8) 0.55056(7) 0.02068(18) Uani d . 1 . .
    C C30 1.40552(14) 0.56030(12) 0.60149(12) 0.0259(3) Uani d . 1 . .
    H H30A 1.5036 0.5838 0.6583 0.039 Uiso calc R 1 . .
    H H30B 1.3381 0.5650 0.6409 0.039 Uiso calc R 1 . .
    H H30C 1.3810 0.6148 0.5396 0.039 Uiso calc R 1 . .
    C C31 0.94328(11) 0.24645(10) -0.19365(10) 0.0161(2) Uani d . 1 . .
    O O32 0.97530(10) 0.14182(8) -0.18347(8) 0.0256(2) Uani d . 1 . .
    O O33 0.95645(10) 0.30908(8) -0.28129(7) 0.02223(19) Uani d . 1 . .
    C C34 1.01776(14) 0.24406(12) -0.35540(11) 0.0252(3) Uani d . 1 . .
    H H34A 1.0232 0.2948 -0.4152 0.038 Uiso calc R 1 . .
    H H34B 0.9565 0.1696 -0.3933 0.038 Uiso calc R 1 . .
    H H34C 1.1145 0.2244 -0.3071 0.038 Uiso calc R 1 . .
    N N35 0.60408(13) 0.72739(10) 0.11748(10) 0.0270(2) Uani d . 1 . .
    C C36 0.55830(14) 0.84722(11) 0.08327(11) 0.0223(2) Uani d . 1 . .
    H H36A 0.6429 0.9023 0.0950 0.033 Uiso calc R 1 . .
    H H36B 0.5084 0.8789 0.1315 0.033 Uiso calc R 1 . .
    H H36C 0.4933 0.8398 0.0007 0.033 Uiso calc R 1 . .
    C C37 0.56895(14) 0.67773(11) 0.21202(11) 0.0241(3) Uani d . 1 . .
    H H37A 0.5018 0.6052 0.1801 0.036 Uiso calc R 1 . .
    H H37B 0.5246 0.7379 0.2450 0.036 Uiso calc R 1 . .
    H H37C 0.6572 0.6573 0.2734 0.036 Uiso calc R 1 . .
loop_
    _atom_site_aniso_label
    _atom_site_aniso_U_11
    _atom_site_aniso_U_22
    _atom_site_aniso_U_33
    _atom_site_aniso_U_12
    _atom_site_aniso_U_13
    _atom_site_aniso_U_23
    O1 0.0179(4) 0.0152(4) 0.0146(4) 0.0045(3) 0.0076(3) 0.0057(3)
    C2 0.0161(5) 0.0134(5) 0.0146(5) 0.0033(4) 0.0056(4) 0.0048(4)
    C3 0.0178(5) 0.0129(5) 0.0180(5) 0.0029(4) 0.0072(4) 0.0029(4)
    C4 0.0177(5) 0.0147(5) 0.0175(5) 0.0017(4) 0.0070(4) 0.0010(4)
    C5 0.0150(5) 0.0154(5) 0.0142(5) 0.0003(4) 0.0055(4) 0.0013(4)
    C6 0.0149(5) 0.0174(5) 0.0148(5) 0.0003(4) 0.0056(4) 0.0033(4)
    C7 0.0170(5) 0.0176(5) 0.0156(5) 0.0007(4) 0.0055(4) 0.0045(4)
    C8 0.0196(5) 0.0148(5) 0.0178(5) 0.0023(4) 0.0055(4) 0.0040(4)
    C9 0.0193(5) 0.0170(5) 0.0157(5) 0.0025(4) 0.0058(4) 0.0006(4)
    C10 0.0181(5) 0.0164(5) 0.0140(5) 0.0019(4) 0.0061(4) 0.0029(4)
    C11 0.0146(4) 0.0144(5) 0.0135(5) 0.0006(4) 0.0042(4) 0.0016(4)
    C12 0.0140(4) 0.0159(5) 0.0126(5) 0.0002(4) 0.0044(4) 0.0032(4)
    C13 0.0141(4) 0.0153(5) 0.0140(5) -0.0001(4) 0.0039(4) 0.0025(4)
    C14 0.0135(4) 0.0141(5) 0.0134(5) 0.0003(4) 0.0032(4) 0.0020(4)
    C15 0.0169(5) 0.0137(5) 0.0129(5) 0.0005(4) 0.0057(4) 0.0008(4)
    C16 0.0152(5) 0.0188(5) 0.0176(5) 0.0025(4) 0.0062(4) 0.0040(4)
    C17 0.0187(5) 0.0170(5) 0.0155(5) 0.0033(4) 0.0063(4) 0.0050(4)
    C18 0.0183(5) 0.0148(5) 0.0131(5) -0.0006(4) 0.0073(4) -0.0002(4)
    C19 0.0163(5) 0.0175(5) 0.0170(5) 0.0033(4) 0.0072(4) 0.0011(4)
    C20 0.0186(5) 0.0140(5) 0.0143(5) 0.0030(4) 0.0055(4) 0.0017(4)
    O21 0.0169(4) 0.0192(4) 0.0202(4) 0.0012(3) 0.0094(3) 0.0051(3)
    C22 0.0169(5) 0.0254(6) 0.0205(5) -0.0022(4) 0.0075(4) 0.0019(5)
    C23 0.0165(5) 0.0161(5) 0.0138(5) 0.0011(4) 0.0075(4) 0.0038(4)
    C24 0.0190(5) 0.0149(5) 0.0187(5) 0.0024(4) 0.0086(4) 0.0036(4)
    C25 0.0168(5) 0.0192(5) 0.0196(5) 0.0035(4) 0.0075(4) 0.0059(4)
    C26 0.0177(5) 0.0200(5) 0.0144(5) -0.0014(4) 0.0071(4) 0.0043(4)
    C27 0.0223(5) 0.0159(5) 0.0175(5) 0.0014(4) 0.0090(4) 0.0013(4)
    C28 0.0183(5) 0.0177(5) 0.0180(5) 0.0038(4) 0.0086(4) 0.0039(4)
    O29 0.0180(4) 0.0219(4) 0.0193(4) -0.0022(3) 0.0050(3) 0.0003(3)
    C30 0.0250(6) 0.0247(6) 0.0251(6) -0.0044(5) 0.0085(5) -0.0036(5)
    C31 0.0145(5) 0.0175(5) 0.0153(5) 0.0001(4) 0.0049(4) 0.0019(4)
    O32 0.0370(5) 0.0195(4) 0.0298(5) 0.0100(4) 0.0215(4) 0.0072(4)
    O33 0.0324(4) 0.0210(4) 0.0216(4) 0.0084(3) 0.0182(4) 0.0059(3)
    C34 0.0340(6) 0.0259(6) 0.0248(6) 0.0081(5) 0.0203(5) 0.0042(5)
    N35 0.0446(6) 0.0205(5) 0.0262(5) 0.0144(5) 0.0224(5) 0.0080(4)
    C36 0.0291(6) 0.0173(5) 0.0191(6) 0.0073(4) 0.0074(5) 0.0001(4)
    C37 0.0332(6) 0.0211(6) 0.0237(6) 0.0063(5) 0.0167(5) 0.0022(5)
_geom_special_details
;
All e.s.d.'s (except the e.s.d. in the dihedral angle between two l.s. planes)
are estimated using the full covariance matrix. The cell e.s.d.'s are taken
into account individually in the estimation of e.s.d.'s in distances, angles
and torsion angles; correlations between e.s.d.'s in cell parameters are only
used when they are defined by crystal symmetry. An approximate (isotropic)
treatment of cell e.s.d.'s is used for estimating e.s.d.'s involving l.s.
planes.
;
loop_
    _geom_bond_atom_site_label_1
    _geom_bond_atom_site_label_2
    _geom_bond_site_symmetry_2
    _geom_bond_distance
    _geom_bond_publ_flag
    O1 C12 . 1.3800(12) ?
    O1 C2 . 1.4478(12) ?
    C2 C3 . 1.5120(15) ?
    C2 C15 . 1.5306(14) ?
    C2 C23 . 1.5327(14) ?
    C3 C4 . 1.3350(15) ?
    C3 H3A . 0.9300 ?
    C4 C11 . 1.4654(15) ?
    C4 H4A . 0.9300 ?
    C5 C6 . 1.3802(15) ?
    C5 C11 . 1.4404(14) ?
    C5 C31 . 1.4851(15) ?
    C6 C13 . 1.4054(15) ?
    C6 H6A . 0.9300 ?
    C7 C8 . 1.3638(16) ?
    C7 C13 . 1.4200(15) ?
    C7 H7A . 0.9300 ?
    C8 C9 . 1.4333(15) ?
    C8 H8A . 0.9300 ?
    C9 N35 . 1.3675(15) ?
    C9 C10 . 1.3995(15) ?
    C10 C14 . 1.4090(15) ?
    C10 H10A . 0.9300 ?
    C11 C12 . 1.3824(15) ?
    C12 C14 . 1.4261(14) ?
    C13 C14 . 1.4202(14) ?
    C15 C20 . 1.3879(15) ?
    C15 C16 . 1.3998(15) ?
    C16 C17 . 1.3849(15) ?
    C16 H16A . 0.9300 ?
    C17 C18 . 1.3948(15) ?
    C17 H17A . 0.9300 ?
    C18 O21 . 1.3698(13) ?
    C18 C19 . 1.3908(15) ?
    C19 C20 . 1.3970(15) ?
    C19 H19A . 0.9300 ?
    C20 H20A . 0.9300 ?
    O21 C22 . 1.4291(13) ?
    C22 H22A . 0.9600 ?
    C22 H22B . 0.9600 ?
    C22 H22C . 0.9600 ?
    C23 C28 . 1.3894(15) ?
    C23 C24 . 1.3984(15) ?
    C24 C25 . 1.3889(15) ?
    C24 H24A . 0.9300 ?
    C25 C26 . 1.3942(16) ?
    C25 H25A . 0.9300 ?
    C26 O29 . 1.3671(13) ?
    C26 C27 . 1.3933(15) ?
    C27 C28 . 1.3943(16) ?
    C27 H27A . 0.9300 ?
    C28 H28A . 0.9300 ?
    O29 C30 . 1.4260(15) ?
    C30 H30A . 0.9600 ?
    C30 H30B . 0.9600 ?
    C30 H30C . 0.9600 ?
    C31 O32 . 1.2094(14) ?
    C31 O33 . 1.3486(13) ?
    O33 C34 . 1.4390(14) ?
    C34 H34A . 0.9600 ?
    C34 H34B . 0.9600 ?
    C34 H34C . 0.9600 ?
    N35 C36 . 1.4504(15) ?
    N35 C37 . 1.4513(15) ?
    C36 H36A . 0.9600 ?
    C36 H36B . 0.9600 ?
    C36 H36C . 0.9600 ?
    C37 H37A . 0.9600 ?
    C37 H37B . 0.9600 ?
    C37 H37C . 0.9600 ?
loop_
    _geom_angle_atom_site_label_1
    _geom_angle_atom_site_label_2
    _geom_angle_atom_site_label_3
    _geom_angle_site_symmetry_1
    _geom_angle_site_symmetry_3
    _geom_angle
    _geom_angle_publ_flag
    C12 O1 C2 . . 116.99(8) ?
    O1 C2 C3 . . 109.42(8) ?
    O1 C2 C15 . . 105.97(8) ?
    C3 C2 C15 . . 109.14(8) ?
    O1 C2 C23 . . 109.16(8) ?
    C3 C2 C23 . . 112.37(9) ?
    C15 C2 C23 . . 110.58(8) ?
    C4 C3 C2 . . 120.87(10) ?
    C4 C3 H3A . . 119.6 ?
    C2 C3 H3A . . 119.6 ?
    C3 C4 C11 . . 120.16(10) ?
    C3 C4 H4A . . 119.9 ?
    C11 C4 H4A . . 119.9 ?
    C6 C5 C11 . . 119.51(10) ?
    C6 C5 C31 . . 118.98(10) ?
    C11 C5 C31 . . 121.51(9) ?
    C5 C6 C13 . . 121.62(10) ?
    C5 C6 H6A . . 119.2 ?
    C13 C6 H6A . . 119.2 ?
    C8 C7 C13 . . 121.52(10) ?
    C8 C7 H7A . . 119.2 ?
    C13 C7 H7A . . 119.2 ?
    C7 C8 C9 . . 121.28(10) ?
    C7 C8 H8A . . 119.4 ?
    C9 C8 H8A . . 119.4 ?
    N35 C9 C10 . . 121.68(10) ?
    N35 C9 C8 . . 120.42(10) ?
    C10 C9 C8 . . 117.90(10) ?
    C9 C10 C14 . . 120.94(10) ?
    C9 C10 H10A . . 119.5 ?
    C14 C10 H10A . . 119.5 ?
    C12 C11 C5 . . 118.40(10) ?
    C12 C11 C4 . . 116.34(9) ?
    C5 C11 C4 . . 125.22(10) ?
    O1 C12 C11 . . 121.65(9) ?
    O1 C12 C14 . . 115.09(9) ?
    C11 C12 C14 . . 123.10(10) ?
    C6 C13 C7 . . 121.91(10) ?
    C6 C13 C14 . . 120.37(10) ?
    C7 C13 C14 . . 117.72(10) ?
    C10 C14 C13 . . 120.55(10) ?
    C10 C14 C12 . . 122.51(10) ?
    C13 C14 C12 . . 116.94(10) ?
    C20 C15 C16 . . 118.16(10) ?
    C20 C15 C2 . . 122.70(9) ?
    C16 C15 C2 . . 118.96(9) ?
    C17 C16 C15 . . 121.08(10) ?
    C17 C16 H16A . . 119.5 ?
    C15 C16 H16A . . 119.5 ?
    C16 C17 C18 . . 119.93(10) ?
    C16 C17 H17A . . 120.0 ?
    C18 C17 H17A . . 120.0 ?
    O21 C18 C19 . . 124.78(10) ?
    O21 C18 C17 . . 115.47(9) ?
    C19 C18 C17 . . 119.74(10) ?
    C18 C19 C20 . . 119.46(10) ?
    C18 C19 H19A . . 120.3 ?
    C20 C19 H19A . . 120.3 ?
    C15 C20 C19 . . 121.37(10) ?
    C15 C20 H20A . . 119.3 ?
    C19 C20 H20A . . 119.3 ?
    C18 O21 C22 . . 117.02(8) ?
    O21 C22 H22A . . 109.5 ?
    O21 C22 H22B . . 109.5 ?
    H22A C22 H22B . . 109.5 ?
    O21 C22 H22C . . 109.5 ?
    H22A C22 H22C . . 109.5 ?
    H22B C22 H22C . . 109.5 ?
    C28 C23 C24 . . 118.21(10) ?
    C28 C23 C2 . . 120.43(9) ?
    C24 C23 C2 . . 121.30(10) ?
    C25 C24 C23 . . 121.02(10) ?
    C25 C24 H24A . . 119.5 ?
    C23 C24 H24A . . 119.5 ?
    C24 C25 C26 . . 120.02(10) ?
    C24 C25 H25A . . 120.0 ?
    C26 C25 H25A . . 120.0 ?
    O29 C26 C27 . . 124.62(10) ?
    O29 C26 C25 . . 115.66(10) ?
    C27 C26 C25 . . 119.71(10) ?
    C26 C27 C28 . . 119.52(10) ?
    C26 C27 H27A . . 120.2 ?
    C28 C27 H27A . . 120.2 ?
    C23 C28 C27 . . 121.51(10) ?
    C23 C28 H28A . . 119.2 ?
    C27 C28 H28A . . 119.2 ?
    C26 O29 C30 . . 117.17(9) ?
    O29 C30 H30A . . 109.5 ?
    O29 C30 H30B . . 109.5 ?
    H30A C30 H30B . . 109.5 ?
    O29 C30 H30C . . 109.5 ?
    H30A C30 H30C . . 109.5 ?
    H30B C30 H30C . . 109.5 ?
    O32 C31 O33 . . 121.29(10) ?
    O32 C31 C5 . . 126.67(10) ?
    O33 C31 C5 . . 112.01(9) ?
    C31 O33 C34 . . 114.80(9) ?
    O33 C34 H34A . . 109.5 ?
    O33 C34 H34B . . 109.5 ?
    H34A C34 H34B . . 109.5 ?
    O33 C34 H34C . . 109.5 ?
    H34A C34 H34C . . 109.5 ?
    H34B C34 H34C . . 109.5 ?
    C9 N35 C36 . . 121.78(10) ?
    C9 N35 C37 . . 119.72(10) ?
    C36 N35 C37 . . 118.27(10) ?
    N35 C36 H36A . . 109.5 ?
    N35 C36 H36B . . 109.5 ?
    H36A C36 H36B . . 109.5 ?
    N35 C36 H36C . . 109.5 ?
    H36A C36 H36C . . 109.5 ?
    H36B C36 H36C . . 109.5 ?
    N35 C37 H37A . . 109.5 ?
    N35 C37 H37B . . 109.5 ?
    H37A C37 H37B . . 109.5 ?
    N35 C37 H37C . . 109.5 ?
    H37A C37 H37C . . 109.5 ?
    H37B C37 H37C . . 109.5 ?
loop_
    _geom_torsion_atom_site_label_1
    _geom_torsion_atom_site_label_2
    _geom_torsion_atom_site_label_3
    _geom_torsion_atom_site_label_4
    _geom_torsion_site_symmetry_1
    _geom_torsion_site_symmetry_2
    _geom_torsion_site_symmetry_3
    _geom_torsion_site_symmetry_4
    _geom_torsion
    _geom_torsion_publ_flag
    C12 O1 C2 C3 . . . . -43.91(11) ?
    C12 O1 C2 C15 . . . . -161.45(8) ?
    C12 O1 C2 C23 . . . . 79.44(11) ?
    O1 C2 C3 C4 . . . . 29.20(13) ?
    C15 C2 C3 C4 . . . . 144.74(10) ?
    C23 C2 C3 C4 . . . . -92.22(12) ?
    C2 C3 C4 C11 . . . . -1.02(16) ?
    C11 C5 C6 C13 . . . . -1.19(16) ?
    C31 C5 C6 C13 . . . . 179.32(9) ?
    C13 C7 C8 C9 . . . . -0.99(17) ?
    C7 C8 C9 N35 . . . . -178.09(11) ?
    C7 C8 C9 C10 . . . . 2.88(16) ?
    N35 C9 C10 C14 . . . . 179.14(10) ?
    C8 C9 C10 C14 . . . . -1.84(16) ?
    C6 C5 C11 C12 . . . . 0.19(15) ?
    C31 C5 C11 C12 . . . . 179.67(9) ?
    C6 C5 C11 C4 . . . . 178.05(10) ?
    C31 C5 C11 C4 . . . . -2.48(16) ?
    C3 C4 C11 C12 . . . . -14.54(15) ?
    C3 C4 C11 C5 . . . . 167.56(10) ?
    C2 O1 C12 C11 . . . . 32.06(13) ?
    C2 O1 C12 C14 . . . . -152.36(9) ?
    C5 C11 C12 O1 . . . . 177.05(9) ?
    C4 C11 C12 O1 . . . . -1.00(15) ?
    C5 C11 C12 C14 . . . . 1.82(15) ?
    C4 C11 C12 C14 . . . . -176.23(9) ?
    C5 C6 C13 C7 . . . . 179.48(10) ?
    C5 C6 C13 C14 . . . . 0.22(16) ?
    C8 C7 C13 C6 . . . . 178.80(10) ?
    C8 C7 C13 C14 . . . . -1.91(16) ?
    C9 C10 C14 C13 . . . . -1.04(16) ?
    C9 C10 C14 C12 . . . . 179.53(10) ?
    C6 C13 C14 C10 . . . . -177.79(9) ?
    C7 C13 C14 C10 . . . . 2.91(15) ?
    C6 C13 C14 C12 . . . . 1.67(15) ?
    C7 C13 C14 C12 . . . . -177.63(9) ?
    O1 C12 C14 C10 . . . . 1.21(15) ?
    C11 C12 C14 C10 . . . . 176.72(10) ?
    O1 C12 C14 C13 . . . . -178.24(8) ?
    C11 C12 C14 C13 . . . . -2.73(15) ?
    O1 C2 C15 C20 . . . . 6.61(14) ?
    C3 C2 C15 C20 . . . . -111.12(11) ?
    C23 C2 C15 C20 . . . . 124.78(11) ?
    O1 C2 C15 C16 . . . . -178.39(9) ?
    C3 C2 C15 C16 . . . . 63.88(12) ?
    C23 C2 C15 C16 . . . . -60.22(13) ?
    C20 C15 C16 C17 . . . . 3.65(16) ?
    C2 C15 C16 C17 . . . . -171.58(10) ?
    C15 C16 C17 C18 . . . . 0.51(17) ?
    C16 C17 C18 O21 . . . . 173.93(10) ?
    C16 C17 C18 C19 . . . . -4.52(16) ?
    O21 C18 C19 C20 . . . . -174.01(10) ?
    C17 C18 C19 C20 . . . . 4.28(16) ?
    C16 C15 C20 C19 . . . . -3.87(16) ?
    C2 C15 C20 C19 . . . . 171.16(10) ?
    C18 C19 C20 C15 . . . . -0.05(16) ?
    C19 C18 O21 C22 . . . . 14.49(15) ?
    C17 C18 O21 C22 . . . . -163.87(10) ?
    O1 C2 C23 C28 . . . . 31.18(13) ?
    C3 C2 C23 C28 . . . . 152.75(10) ?
    C15 C2 C23 C28 . . . . -85.02(12) ?
    O1 C2 C23 C24 . . . . -151.49(9) ?
    C3 C2 C23 C24 . . . . -29.92(13) ?
    C15 C2 C23 C24 . . . . 92.30(12) ?
    C28 C23 C24 C25 . . . . 0.44(16) ?
    C2 C23 C24 C25 . . . . -176.94(10) ?
    C23 C24 C25 C26 . . . . -0.89(16) ?
    C24 C25 C26 O29 . . . . -179.12(9) ?
    C24 C25 C26 C27 . . . . 0.66(16) ?
    O29 C26 C27 C28 . . . . 179.75(10) ?
    C25 C26 C27 C28 . . . . -0.01(16) ?
    C24 C23 C28 C27 . . . . 0.23(16) ?
    C2 C23 C28 C27 . . . . 177.64(10) ?
    C26 C27 C28 C23 . . . . -0.45(17) ?
    C27 C26 O29 C30 . . . . -1.02(16) ?
    C25 C26 O29 C30 . . . . 178.75(10) ?
    C6 C5 C31 O32 . . . . 179.97(11) ?
    C11 C5 C31 O32 . . . . 0.49(17) ?
    C6 C5 C31 O33 . . . . -1.79(14) ?
    C11 C5 C31 O33 . . . . 178.72(9) ?
    O32 C31 O33 C34 . . . . -3.09(16) ?
    C5 C31 O33 C34 . . . . 178.57(9) ?
    C10 C9 N35 C36 . . . . -174.87(11) ?
    C8 C9 N35 C36 . . . . 6.14(18) ?
    C10 C9 N35 C37 . . . . -0.52(18) ?
    C8 C9 N35 C37 . . . . -179.51(11) ?
loop_
    _geom_hbond_atom_site_label_D
    _geom_hbond_atom_site_label_H
    _geom_hbond_atom_site_label_A
    _geom_hbond_site_symmetry_A
    _geom_hbond_distance_DH
    _geom_hbond_distance_HA
    _geom_hbond_distance_DA
    _geom_hbond_angle_DHA
    _geom_hbond_publ_flag
    ? ? ? ? ? ? ? ? ?
