# Supplementary material for: Methyl 9-diethyl­amino-2,2-bis­(4-meth­oxy­phen­yl)-2H-benzo[h]chromene-5-carboxyl­ate
Source: Acta Crystallogr Sect E Struct Rep Online. 2011 Mar 26;67(Pt 4):o980. doi: 10.1107/S160053681101049X (PMC3100025; doi:10.1107/S160053681101049X)
Supplement: Supplementary file 2 [file e-67-0o980-Isup2.hkl]

# 
# h,k,l, Fc-squared, Fo-squared, sigma(Fo-squared) and status flag 
# 
data_I
_shelx_title ' 20101105LT_0m in P-1' 
_shelx_refln_list_code          4 
_shelx_F_calc_maximum      202.01 
_exptl_crystal_F_000       524.00 
_reflns_d_resolution_high  0.7462 
 
loop_ 
 _symmetry_equiv_pos_as_xyz 
 'x, y, z' 
 '-x, -y, -z' 
 
_cell_length_a     9.8923 
_cell_length_b    10.9535 
_cell_length_c    12.1720 
_cell_angle_alpha  93.860 
_cell_angle_beta  112.334 
_cell_angle_gamma  93.484 
 
_shelx_F_squared_multiplier     1.000 
 
loop_ 
 _refln_index_h 
 _refln_index_k 
 _refln_index_l 
 _refln_F_squared_calc 
 _refln_F_squared_meas 
 _refln_F_squared_sigma 
 _refln_observed_status 
   1   0   0      746.29      767.96      5.91 o 
   2   0   0       48.05       63.00      0.78 o 
   3   0   0       70.91       78.08      0.86 o 
   4   0   0        7.00        2.78      0.25 o 
   5   0   0      638.86      699.83      5.16 o 
   6   0   0       33.74       42.66      0.84 o 
   7   0   0      378.17      365.99      4.38 o 
   8   0   0      969.54      894.91      9.53 o 
   9   0   0       42.77       50.33      1.80 o 
  10   0   0       22.18       22.84      1.64 o 
  11   0   0      169.48      171.37      4.12 o 
  12   0   0       30.36       26.21      2.07 o 
 -12   1   0       17.49       20.56      1.66 o 
 -11   1   0       57.60       51.56      2.68 o 
 -10   1   0      100.02      104.28      2.81 o 
  -9   1   0      129.07      121.69      2.52 o 
  -8   1   0       41.44       35.97      1.41 o 
  -7   1   0       45.29       41.74      1.86 o 
  -6   1   0      123.17      122.41      1.65 o 
  -5   1   0       32.08       21.13      0.77 o 
  -4   1   0       32.46       35.06      0.58 o 
  -3   1   0     1419.49     1403.85     12.14 o 
  -2   1   0     1205.67     1168.40     11.10 o 
  -1   1   0     1471.72     1445.23     13.43 o 
   0   1   0      743.71      730.56      9.19 o 
   1   1   0       45.97       38.06      0.61 o 
   2   1   0    15921.74    15261.11    134.00 o 
   3   1   0       44.22       57.74      0.69 o 
   4   1   0       18.10       26.29      0.48 o 
   5   1   0      569.34      585.00      4.61 o 
   6   1   0      628.15      580.19      5.52 o 
   7   1   0       39.45       27.33      1.11 o 
   8   1   0        0.10        2.36      0.59 o 
   9   1   0       40.61       44.66      1.69 o 
  10   1   0       13.26       13.94      1.41 o 
  11   1   0      127.06      120.15      3.41 o 
  12   1   0       60.39       63.19      3.02 o 
 -12   2   0        0.81        2.85      1.08 o 
 -11   2   0        0.28       -0.26      0.73 o 
 -10   2   0       33.46       31.50      1.49 o 
  -9   2   0      210.16      189.55      3.27 o 
  -8   2   0       88.70       86.08      1.98 o 
  -7   2   0        0.00        0.79      0.39 o 
  -6   2   0       11.79       12.26      0.68 o 
  -5   2   0       47.44       44.77      0.77 o 
  -4   2   0      693.04      648.32      4.78 o 
  -3   2   0      883.16      889.17      7.13 o 
  -2   2   0       12.14        9.55      0.39 o 
  -1   2   0    12863.62    11447.05    200.62 o 
   0   2   0     1242.43     1208.24     15.28 o 
   1   2   0        8.54        7.81      0.38 o 
   2   2   0     2610.09     2579.88     21.00 o 
   3   2   0      378.45      392.38      3.25 o 
   4   2   0       30.66       45.27      0.98 o 
   5   2   0       25.31       22.03      0.87 o 
   6   2   0        0.54        0.06      0.31 o 
   7   2   0      221.46      206.66      3.29 o 
   8   2   0        6.23        6.56      0.68 o 
   9   2   0        0.24        0.57      0.56 o 
  10   2   0       63.09       53.36      2.46 o 
  11   2   0        9.96        4.94      1.11 o 
 -12   3   0        7.30       10.11      1.46 o 
 -11   3   0        1.88        3.84      1.03 o 
 -10   3   0        0.15        0.36      0.63 o 
  -9   3   0        4.66        2.83      0.85 o 
  -8   3   0       38.73       39.78      1.41 o 
  -7   3   0        5.31        3.80      0.47 o 
  -6   3   0       59.06       58.26      1.14 o 
  -5   3   0      388.13      389.67      3.75 o 
  -4   3   0      720.03      826.18      7.37 o 
  -3   3   0       51.44       76.61      1.16 o 
  -2   3   0      110.89      117.39      2.22 o 
  -1   3   0      353.43      333.35      4.14 o 
   0   3   0       33.88       35.98      0.95 o 
   1   3   0       41.35       34.96      1.27 o 
   2   3   0      433.62      436.17      3.46 o 
   3   3   0      800.66      819.65      5.80 o 
   4   3   0      446.12      468.30      4.48 o 
   5   3   0       57.82       71.16      1.46 o 
   6   3   0       44.17       39.49      1.20 o 
   7   3   0       52.11       48.98      1.72 o 
   8   3   0       14.00       12.99      1.02 o 
   9   3   0       12.10        8.98      1.24 o 
  10   3   0        4.14        4.75      0.99 o 
  11   3   0       38.12       35.66      2.22 o 
 -12   4   0        4.25        3.22      1.14 o 
 -11   4   0      167.72      184.72      4.26 o 
 -10   4   0        0.10       -0.40      0.79 o 
  -9   4   0      138.58      141.94      2.78 o 
  -8   4   0        2.83        0.92      0.53 o 
  -7   4   0       42.71       31.70      1.18 o 
  -6   4   0      120.17      133.93      1.95 o 
  -5   4   0      134.27      123.78      1.91 o 
  -4   4   0       61.34       55.63      0.96 o 
  -3   4   0        0.10        0.34      0.31 o 
  -2   4   0     2289.73     2361.90     24.22 o 
  -1   4   0       86.47       79.69      1.56 o 
   0   4   0       17.21       14.54      0.77 o 
   1   4   0      561.17      537.31      8.09 o 
   2   4   0       99.70      101.86      1.16 o 
   3   4   0      174.50      181.05      2.33 o 
   4   4   0       33.88       38.81      1.04 o 
   5   4   0        0.11        1.19      0.81 o 
   6   4   0        0.06        0.23      0.39 o 
   7   4   0       55.62       51.98      1.66 o 
   8   4   0        1.38        2.64      0.70 o 
   9   4   0      225.59      219.30      4.04 o 
  10   4   0        4.45        6.85      1.14 o 
  11   4   0        0.63        2.29      1.08 o 
 -11   5   0      525.10      518.61      9.41 o 
 -10   5   0        0.12        0.58      1.00 o 
  -9   5   0       33.68       38.67      1.58 o 
  -8   5   0       78.35       68.85      1.67 o 
  -7   5   0        1.61        0.30      0.45 o 
  -6   5   0        0.00        0.12      0.34 o 
  -5   5   0      126.55       90.00      1.63 o 
  -4   5   0       39.76       54.06      1.16 o 
  -3   5   0       96.14      119.90      1.68 o 
  -2   5   0        0.01       -0.14      0.20 o 
  -1   5   0       96.76       92.06      1.69 o 
   0   5   0     1751.93     1763.14     18.97 o 
   1   5   0      133.94      133.73      2.05 o 
   2   5   0       15.76       16.44      0.57 o 
   3   5   0       46.26       48.18      0.95 o 
   4   5   0      435.41      407.64      5.44 o 
   5   5   0        4.92        3.37      0.53 o 
   6   5   0       21.63       19.40      1.11 o 
   7   5   0      211.02      199.57      5.63 o 
   8   5   0       42.27       36.35      1.66 o 
   9   5   0      151.30      146.42      4.21 o 
  10   5   0        8.15        7.61      1.22 o 
  11   5   0      385.77      362.62      6.63 o 
 -11   6   0       49.17       52.22      3.06 o 
 -10   6   0      299.26      312.07      6.57 o 
  -9   6   0     1236.66     1294.50     15.07 o 
  -8   6   0      416.29      397.64      7.21 o 
  -7   6   0      302.95      284.98      4.21 o 
  -6   6   0      131.18      118.48      2.31 o 
  -5   6   0      515.00      484.90      5.75 o 
  -4   6   0      134.35      140.42      2.35 o 
  -3   6   0       24.73       18.04      1.58 o 
  -2   6   0        5.08        5.17      0.51 o 
  -1   6   0      318.08      306.02      4.97 o 
   0   6   0        1.43        0.68      0.34 o 
   1   6   0      111.65      106.52      1.70 o 
   2   6   0     2560.78     2771.71     20.14 o 
   3   6   0       44.54       50.58      1.64 o 
   4   6   0        2.26        3.94      0.73 o 
   5   6   0      103.49      109.12      2.20 o 
   6   6   0      143.00      145.69      2.78 o 
   7   6   0        0.15        0.23      0.56 o 
   8   6   0        5.87        7.68      1.23 o 
   9   6   0       40.06       39.60      2.82 o 
  10   6   0       77.22       77.60      2.97 o 
 -11   7   0       56.22       60.08      4.42 o 
 -10   7   0        2.99        3.81      1.23 o 
  -9   7   0      126.87      114.98      9.32 o 
  -8   7   0       74.33       71.00      2.68 o 
  -7   7   0      834.28      820.33      9.23 o 
  -6   7   0     1478.57     1458.80     14.74 o 
  -5   7   0       18.91       21.55      1.64 o 
  -4   7   0        2.86        2.03      0.45 o 
  -3   7   0      755.57      707.70      7.67 o 
  -2   7   0        0.01       -0.23      0.34 o 
  -1   7   0       22.51       34.05      1.20 o 
   0   7   0      995.32     1063.15     11.92 o 
   1   7   0      162.21      194.57      2.99 o 
   2   7   0      254.71      264.80      2.82 o 
   3   7   0       42.99       42.32      1.17 o 
   4   7   0       14.45       18.67      1.05 o 
   5   7   0      252.52      239.50      3.68 o 
   6   7   0        6.34        5.02      0.73 o 
   7   7   0       52.67       48.58      2.13 o 
   8   7   0      143.86      137.76      3.50 o 
   9   7   0       11.46       12.20      1.71 o 
  10   7   0        6.27        3.81      1.31 o 
 -10   8   0       56.53       61.80      3.28 o 
  -9   8   0       42.39       35.17      2.33 o 
  -8   8   0       48.29       44.30      1.97 o 
  -7   8   0       12.54       13.30      1.54 o 
  -6   8   0       57.13       58.11      1.88 o 
  -5   8   0      155.62      152.81      2.87 o 
  -4   8   0      183.66      182.00      3.08 o 
  -3   8   0       66.72       61.69      1.67 o 
  -2   8   0       58.03       57.37      1.53 o 
  -1   8   0      100.35       87.61      2.01 o 
   0   8   0       40.36       44.85      1.34 o 
   1   8   0      271.44      288.84      4.38 o 
   2   8   0       44.31       39.90      2.24 o 
   3   8   0      154.22      160.17      3.86 o 
   4   8   0      556.90      580.92      7.68 o 
   5   8   0       38.88       38.39      1.62 o 
   6   8   0       11.40       11.50      1.15 o 
   7   8   0        3.80        2.09      0.79 o 
   8   8   0        0.51       -0.79      0.93 o 
   9   8   0       51.69       47.94      2.91 o 
 -10   9   0        5.20        3.05      2.15 o 
  -9   9   0       53.36       54.65      3.05 o 
  -8   9   0       17.74       12.87      1.60 o 
  -7   9   0       14.78       12.90      1.22 o 
  -6   9   0        0.44        0.87      0.64 o 
  -5   9   0       88.05       77.10      2.96 o 
  -4   9   0      470.31      461.41      5.98 o 
  -3   9   0      223.98      228.09      3.62 o 
  -2   9   0        8.29        6.23      0.70 o 
  -1   9   0       38.36       34.75      1.46 o 
   0   9   0       40.17       36.74      1.43 o 
   1   9   0       95.61       88.58      2.63 o 
   2   9   0       41.71       44.64      2.06 o 
   3   9   0       11.00       10.63      1.61 o 
   4   9   0      504.54      508.71     10.32 o 
   5   9   0       23.09       23.51      3.03 o 
   6   9   0       37.00       38.67      4.17 o 
   7   9   0       35.40       35.92      2.81 o 
   8   9   0        2.65        2.46      1.34 o 
  -9  10   0        0.24       -0.19      1.34 o 
  -8  10   0        4.35        2.55      1.28 o 
  -7  10   0        0.83        1.14      1.34 o 
  -6  10   0        1.40        1.06      0.82 o 
  -5  10   0      259.45      251.80      7.07 o 
  -4  10   0       14.89       12.14      1.31 o 
  -3  10   0        0.37        1.25      0.78 o 
  -2  10   0       88.88       90.68      2.54 o 
  -1  10   0      118.85       97.86      2.69 o 
   0  10   0       96.62       85.82      3.50 o 
   1  10   0       16.09       10.92      1.45 o 
   2  10   0       61.97       59.63      3.98 o 
   3  10   0        0.28       -1.07      1.07 o 
   4  10   0       45.99       45.50      4.55 o 
   5  10   0        7.69        4.93      1.90 o 
   6  10   0       68.04       75.45      5.31 o 
   7  10   0        9.57        8.34      2.65 o 
   8  10   0       12.92       15.17      3.41 o 
  -8  11   0      224.12      241.50      8.72 o 
  -7  11   0        0.48       -0.80      1.18 o 
  -6  11   0        2.51        2.46      1.34 o 
  -5  11   0        4.76        5.81      1.23 o 
  -4  11   0        7.53        6.01      1.09 o 
  -3  11   0       28.15       23.53      1.89 o 
  -2  11   0        4.05        3.50      1.00 o 
  -1  11   0       84.08       86.45      2.91 o 
   0  11   0       54.53       46.41      2.41 o 
   1  11   0      538.52      523.25     11.18 o 
   2  11   0      149.48      145.66      4.95 o 
   3  11   0      139.66      130.80      6.82 o 
   4  11   0       34.34       35.64      4.17 o 
   5  11   0       34.65       33.74      4.17 o 
   6  11   0       31.18       28.06      4.17 o 
   7  11   0        6.07       11.75      3.03 o 
  -7  12   0      425.78      472.55     15.54 o 
  -6  12   0      124.76      126.07      5.09 o 
  -5  12   0      147.71      159.26      5.63 o 
  -4  12   0       62.82       65.35      2.91 o 
  -3  12   0        1.24        0.97      0.93 o 
  -2  12   0      223.36      210.55      5.10 o 
  -1  12   0       33.56       30.69      4.36 o 
   0  12   0        2.81        1.98      1.18 o 
   1  12   0      300.51      313.93     13.46 o 
   2  12   0       65.98       61.04      5.31 o 
   3  12   0      104.56      115.63      6.82 o 
   4  12   0      101.60       93.65      6.07 o 
   5  12   0       12.60       14.03      3.03 o 
   6  12   0       66.89       54.97      5.69 o 
  -6  13   0       19.89       24.79      3.41 o 
  -5  13   0        0.96        2.27      1.61 o 
  -4  13   0       51.11       46.63      4.93 o 
  -3  13   0        6.27        4.55      1.61 o 
  -2  13   0       67.46       66.44      4.74 o 
  -1  13   0        0.63       -0.28      1.14 o 
   0  13   0      154.20      148.82      6.63 o 
   1  13   0        4.08       10.24      2.65 o 
   2  13   0       18.10       15.17      3.03 o 
   3  13   0      104.61      106.16      6.45 o 
   4  13   0      152.07      146.72      7.96 o 
  -4  14   0       39.01       49.42      3.98 o 
  -3  14   0       66.90       97.06      6.45 o 
  -2  14   0       11.18       11.57      3.41 o 
  -1  14   0        9.17       10.20      2.00 o 
   0  14   0       53.32       42.08      4.93 o 
   1  14   0        9.64        9.48      3.03 o 
   2  14   0      119.02      119.05      7.20 o 
  -2 -14   1       34.93       29.57      4.17 o 
  -1 -14   1        6.03        7.96      2.65 o 
   0 -14   1       12.46        9.10      2.65 o 
   1 -14   1       13.91       11.75      3.03 o 
   2 -14   1        1.03        1.10      1.46 o 
   3 -14   1        1.76        1.83      1.46 o 
   4 -14   1        0.44        0.95      1.61 o 
  -4 -13   1      205.32      207.76      9.48 o 
  -3 -13   1       81.42       73.93      5.69 o 
  -2 -13   1       17.84       17.06      3.41 o 
  -1 -13   1       87.30       84.55      6.07 o 
   0 -13   1      169.52      147.48      7.58 o 
   1 -13   1       40.00       38.28      5.69 o 
   2 -13   1        7.47        8.91      1.61 o 
   3 -13   1       26.38       27.43      2.81 o 
   4 -13   1       13.89       10.46      2.14 o 
   5 -13   1        0.03       -0.38      1.18 o 
   6 -13   1       52.72       51.39      7.39 o 
  -6 -12   1        8.30        7.20      2.65 o 
  -5 -12   1       38.18       36.40      4.55 o 
  -4 -12   1       54.42       48.15      4.93 o 
  -3 -12   1       13.16        8.34      2.27 o 
  -2 -12   1      780.72      714.28     19.71 o 
  -1 -12   1       53.27       42.46      4.55 o 
   0 -12   1        1.55        0.19      1.07 o 
   1 -12   1        1.98        0.38      1.07 o 
   2 -12   1       66.69       64.04      4.03 o 
   3 -12   1       51.06       39.56      2.47 o 
   4 -12   1        2.58        1.63      1.00 o 
   5 -12   1       59.86       58.25      3.75 o 
   6 -12   1       31.34       29.75      2.95 o 
   7 -12   1        1.12        1.33      1.34 o 
  -7 -11   1       11.45        7.58      2.65 o 
  -6 -11   1       19.55       26.16      3.79 o 
  -5 -11   1        3.17        5.69      2.27 o 
  -4 -11   1        3.69        4.93      2.27 o 
  -3 -11   1      199.76      188.43      7.96 o 
  -2 -11   1       18.44       18.20      3.03 o 
  -1 -11   1       50.08       55.91      2.41 o 
   0 -11   1      121.80       98.38      3.21 o 
   1 -11   1       16.84       11.44      1.38 o 
   2 -11   1        0.59        0.15      0.78 o 
   3 -11   1      161.89      154.34      4.08 o 
   4 -11   1       43.51       41.21      2.41 o 
   5 -11   1        0.75        1.52      0.89 o 
   6 -11   1      163.32      163.17      5.63 o 
   7 -11   1      168.14      169.47      5.90 o 
   8 -11   1       43.07       40.53      3.49 o 
  -8 -10   1        3.52        1.52      1.90 o 
  -7 -10   1        6.54        7.58      2.65 o 
  -6 -10   1       46.42       43.22      4.55 o 
  -5 -10   1      191.74      189.19      7.96 o 
  -4 -10   1      125.01      121.70      6.07 o 
  -3 -10   1       58.23       61.88      2.81 o 
  -2 -10   1       12.92       12.55      1.38 o 
  -1 -10   1        3.14        3.32      0.76 o 
   0 -10   1      224.17      188.77      3.37 o 
   1 -10   1      305.87      278.99      4.25 o 
   2 -10   1        8.90       13.05      1.20 o 
   3 -10   1      237.04      242.43      4.30 o 
   4 -10   1      261.54      253.79      6.46 o 
   5 -10   1        1.94        1.71      0.76 o 
   6 -10   1       35.82       39.44      2.03 o 
   7 -10   1        1.69        0.11      0.93 o 
   8 -10   1        4.34        3.29      1.23 o 
   9 -10   1       16.92       18.21      2.42 o 
  -9  -9   1       99.60       96.93      3.71 o 
  -8  -9   1       29.10       29.71      2.39 o 
  -7  -9   1       66.87       68.99      2.77 o 
  -6  -9   1       39.86       38.98      2.81 o 
  -5  -9   1      193.38      189.56      7.96 o 
  -4  -9   1      217.11      211.93      7.96 o 
  -3  -9   1        7.40        8.20      2.09 o 
  -2  -9   1       32.80       30.23      1.56 o 
  -1  -9   1        9.04        6.65      0.73 o 
   0  -9   1       18.74       15.82      0.98 o 
   1  -9   1       27.38       23.33      1.25 o 
   2  -9   1      493.24      433.25      5.58 o 
   3  -9   1       45.75       35.58      1.50 o 
   4  -9   1        1.54        0.67      0.56 o 
   5  -9   1        2.77        2.44      0.72 o 
   6  -9   1        0.20        0.32      0.64 o 
   7  -9   1       50.79       51.82      2.16 o 
   8  -9   1        7.29       10.51      1.53 o 
   9  -9   1        0.57        1.14      1.09 o 
  10  -9   1        5.38        4.81      1.73 o 
  -9  -8   1        0.96        0.38      1.07 o 
  -8  -8   1       10.26       11.35      1.37 o 
  -7  -8   1       62.39       67.51      2.36 o 
  -6  -8   1       91.23       94.32      2.81 o 
  -5  -8   1      240.24      251.58      4.34 o 
  -4  -8   1        4.95        7.09      0.84 o 
  -3  -8   1       95.38       92.61      2.57 o 
  -2  -8   1        1.43        0.97      0.50 o 
  -1  -8   1        4.43        3.94      0.53 o 
   0  -8   1      175.68      165.79      2.79 o 
   1  -8   1      213.60      203.41      3.16 o 
   2  -8   1      210.00      176.71      4.02 o 
   3  -8   1      365.52      321.79      4.44 o 
   4  -8   1      130.69      116.09      2.87 o 
   5  -8   1        1.96        1.60      0.56 o 
   6  -8   1        5.13        5.62      0.89 o 
   7  -8   1      141.52      137.07      3.15 o 
   8  -8   1       12.14       13.76      1.60 o 
   9  -8   1        4.12        5.15      1.31 o 
  10  -8   1       93.98      117.54      4.16 o 
 -10  -7   1       31.77       34.97      2.55 o 
  -9  -7   1        1.19        0.11      0.93 o 
  -8  -7   1        0.03       -0.64      0.64 o 
  -7  -7   1       37.21       39.72      1.98 o 
  -6  -7   1       32.42       33.40      1.75 o 
  -5  -7   1      234.12      224.67      4.98 o 
  -4  -7   1      150.05      162.71      2.73 o 
  -3  -7   1       69.55       65.57      1.38 o 
  -2  -7   1      499.04      561.34      4.94 o 
  -1  -7   1      153.56      184.07      2.43 o 
   0  -7   1        3.09        5.33      0.56 o 
   1  -7   1      201.05      229.25      3.30 o 
   2  -7   1      292.88      291.43      3.90 o 
   3  -7   1      221.76      232.10      3.44 o 
   4  -7   1       61.44       53.80      1.54 o 
   5  -7   1        3.74        3.94      0.56 o 
   6  -7   1      125.38      128.48      2.62 o 
   7  -7   1      272.08      231.14      3.87 o 
   8  -7   1       10.14       10.54      1.64 o 
   9  -7   1      203.35      208.88      5.18 o 
  10  -7   1        1.07        1.39      1.09 o 
 -10  -6   1        6.97        4.17      1.23 o 
  -9  -6   1      117.62      126.35      3.79 o 
  -8  -6   1        4.36        2.25      0.79 o 
  -7  -6   1      639.98      623.37      8.33 o 
  -6  -6   1        5.45        4.71      0.68 o 
  -5  -6   1      351.04      374.73      4.74 o 
  -4  -6   1        6.62        5.53      0.59 o 
  -3  -6   1       14.29        7.06      0.47 o 
  -2  -6   1        1.24       -0.11      0.25 o 
  -1  -6   1      300.59      324.28      3.82 o 
   0  -6   1     3765.86     3848.12     34.80 o 
   1  -6   1      786.55      903.88      9.21 o 
   2  -6   1      435.36      464.58      6.32 o 
   3  -6   1       13.41       19.81      0.80 o 
   4  -6   1       97.35       85.22      1.56 o 
   5  -6   1        0.65        0.31      0.34 o 
   6  -6   1      327.11      317.64      5.09 o 
   7  -6   1      221.99      221.23      3.68 o 
   8  -6   1       19.00       22.81      1.37 o 
   9  -6   1      179.45      166.50      4.45 o 
  10  -6   1      130.17      139.57      7.96 o 
  11  -6   1      149.63      142.58      4.60 o 
 -11  -5   1       13.56        9.66      1.31 o 
 -10  -5   1        1.70        1.64      1.09 o 
  -9  -5   1      239.54      220.61      4.45 o 
  -8  -5   1      423.17      411.27      6.25 o 
  -7  -5   1       40.72       34.02      1.68 o 
  -6  -5   1        0.28        0.57      0.42 o 
  -5  -5   1      125.88      128.13      2.27 o 
  -4  -5   1      185.43      175.20      2.30 o 
  -3  -5   1      123.44      149.51      1.81 o 
  -2  -5   1      910.00      931.60      9.05 o 
  -1  -5   1      152.54      167.89      2.28 o 
   0  -5   1     2649.64     2908.20     26.39 o 
   1  -5   1       13.48        7.52      0.51 o 
   2  -5   1     1606.33     1805.53     22.32 o 
   3  -5   1       19.81       18.32      0.76 o 
   4  -5   1      474.61      497.10      5.07 o 
   5  -5   1      331.62      313.44      3.72 o 
   6  -5   1     1084.30      980.90      9.32 o 
   7  -5   1        6.01        3.30      0.55 o 
   8  -5   1        2.20        1.31      0.56 o 
   9  -5   1      180.59      179.86      3.37 o 
  10  -5   1      138.38      146.82      5.03 o 
  11  -5   1      376.42      394.76      8.02 o 
 -11  -4   1       49.68       53.65      2.70 o 
 -10  -4   1        0.27       -0.41      0.64 o 
  -9  -4   1      128.78      116.82      3.02 o 
  -8  -4   1     1086.88     1066.57     11.25 o 
  -7  -4   1       56.22       54.58      1.59 o 
  -6  -4   1       53.84       54.07      1.49 o 
  -5  -4   1      313.77      330.41      4.38 o 
  -4  -4   1      189.53      228.87      2.31 o 
  -3  -4   1      181.32      208.55      2.16 o 
  -2  -4   1       99.12       76.86      1.12 o 
  -1  -4   1      159.17      158.76      2.20 o 
   0  -4   1     1540.02     1545.64     14.73 o 
   1  -4   1      118.64      105.96      2.26 o 
   2  -4   1     1704.41     1796.94     16.60 o 
   3  -4   1       51.70       56.72      1.09 o 
   4  -4   1     1222.91     1267.76     11.12 o 
   5  -4   1      106.03       92.78      1.74 o 
   6  -4   1      292.18      282.98      3.55 o 
   7  -4   1       46.48       45.10      1.32 o 
   8  -4   1       73.81       74.16      3.28 o 
   9  -4   1        4.83        5.59      0.80 o 
  10  -4   1       43.02       45.02      2.54 o 
  11  -4   1        3.41        4.22      1.14 o 
 -12  -3   1       16.61       23.00      6.63 o 
 -11  -3   1       19.14       15.04      1.52 o 
 -10  -3   1        0.14       -0.57      0.64 o 
  -9  -3   1       64.76       64.14      2.11 o 
  -8  -3   1      173.81      157.44      2.91 o 
  -7  -3   1      224.61      231.25      3.27 o 
  -6  -3   1      198.21      201.05      2.82 o 
  -5  -3   1      120.92      131.79      2.01 o 
  -4  -3   1       48.80       58.02      0.87 o 
  -3  -3   1       68.40       59.74      0.81 o 
  -2  -3   1       53.43       53.63      1.18 o 
  -1  -3   1       72.79       67.65      1.33 o 
   0  -3   1        2.38        5.25      0.41 o 
   1  -3   1      110.93       77.32      2.20 o 
   2  -3   1      173.71      149.03      2.32 o 
   3  -3   1      152.88      176.46      2.18 o 
   4  -3   1      475.74      551.59      5.37 o 
   5  -3   1       22.00       20.14      1.21 o 
   6  -3   1        4.57        5.17      0.50 o 
   7  -3   1        0.22        0.40      0.35 o 
   8  -3   1      130.12      132.73      2.63 o 
   9  -3   1       12.06       10.68      2.13 o 
  10  -3   1       23.81       26.33      1.81 o 
  11  -3   1      168.88      183.92      4.30 o 
 -12  -2   1       52.16       59.06      2.89 o 
 -11  -2   1        9.69        7.96      1.22 o 
 -10  -2   1       20.44       20.45      1.34 o 
  -9  -2   1       44.66       34.07      1.49 o 
  -8  -2   1      305.34      290.34      7.64 o 
  -7  -2   1        3.42        3.29      0.50 o 
  -6  -2   1       19.35       30.80      1.07 o 
  -5  -2   1     1111.42     1132.37     12.46 o 
  -4  -2   1      105.32       99.34      1.24 o 
  -3  -2   1      157.13      179.76      2.02 o 
  -2  -2   1      606.06      647.75      7.66 o 
  -1  -2   1      279.53      236.26      3.35 o 
   0  -2   1     2263.80     2196.36     23.00 o 
   1  -2   1     1609.66     1533.14     15.66 o 
   2  -2   1        9.36        8.88      0.55 o 
   3  -2   1      231.68      240.02      2.56 o 
   4  -2   1       54.24       58.79      0.98 o 
   5  -2   1        5.65       16.14      0.67 o 
   6  -2   1       34.15       42.57      1.13 o 
   7  -2   1        1.10        1.96      0.44 o 
   8  -2   1        5.17        4.72      0.67 o 
   9  -2   1        9.86        6.19      0.89 o 
  10  -2   1      194.04      184.20      4.12 o 
  11  -2   1        9.04        8.20      1.31 o 
 -12  -1   1       31.62       32.99      2.24 o 
 -11  -1   1       43.72       38.84      2.17 o 
 -10  -1   1       98.06       99.47      2.68 o 
  -9  -1   1      132.15      119.17      2.57 o 
  -8  -1   1      736.69      720.89      8.00 o 
  -7  -1   1       72.45       71.20      1.74 o 
  -6  -1   1       33.67       36.18      1.05 o 
  -5  -1   1        0.41        0.27      0.18 o 
  -4  -1   1       74.14       63.85      0.91 o 
  -3  -1   1      215.31      212.09      1.68 o 
  -2  -1   1      559.50      587.19      5.44 o 
  -1  -1   1      341.18      345.37      3.45 o 
   0  -1   1      893.10      845.14      8.03 o 
   1  -1   1      275.50      275.29      4.03 o 
   2  -1   1     1806.40     1802.50     18.96 o 
   3  -1   1      240.61      241.41      2.25 o 
   4  -1   1     1115.10     1135.92      8.74 o 
   5  -1   1      115.95      144.04      1.69 o 
   6  -1   1      116.85      108.36      1.72 o 
   7  -1   1      841.26      828.25      8.21 o 
   8  -1   1      328.34      333.45      4.61 o 
   9  -1   1        0.25        0.32      0.56 o 
  10  -1   1        9.93        6.28      1.08 o 
  11  -1   1        0.15       -0.35      1.00 o 
 -12   0   1       26.87       22.89      1.79 o 
 -11   0   1      144.16      129.58      3.89 o 
 -10   0   1       19.81       18.74      1.23 o 
  -9   0   1      643.70      678.90      9.09 o 
  -8   0   1       28.34       30.51      1.34 o 
  -7   0   1       37.90       49.83      1.40 o 
  -6   0   1       80.42       76.42      1.38 o 
  -5   0   1      420.15      429.09      3.60 o 
  -4   0   1     1833.37     1838.65     12.50 o 
  -3   0   1     1348.56     1267.66      8.66 o 
  -2   0   1      231.78      229.69      2.11 o 
  -1   0   1       78.57       65.76      0.82 o 
   0   0   1     1294.17     1284.82     14.90 o 
   1   0   1     4400.37     4374.75     47.33 o 
   2   0   1    11773.35    11426.92    108.52 o 
   3   0   1      399.24      401.85      2.95 o 
   4   0   1     2666.33     2821.72     18.50 o 
   5   0   1       52.90       49.66      1.24 o 
   6   0   1       13.56       13.42      0.76 o 
   7   0   1      140.37      129.11      2.32 o 
   8   0   1      284.16      270.18      4.07 o 
   9   0   1      153.22      137.63      2.91 o 
  10   0   1        7.54        5.73      1.03 o 
  11   0   1       98.26       95.37      3.57 o 
 -12   1   1        0.80        1.18      0.89 o 
 -11   1   1       20.12       18.17      1.86 o 
 -10   1   1        6.25        6.74      0.83 o 
  -9   1   1     1343.39     1347.10     13.56 o 
  -8   1   1      145.28      125.13      2.38 o 
  -7   1   1      600.35      634.43      5.97 o 
  -6   1   1      148.32      138.12      1.91 o 
  -5   1   1       40.08       68.25      1.33 o 
  -4   1   1        8.78        6.52      0.32 o 
  -3   1   1     1967.76     1905.09     14.03 o 
  -2   1   1        4.27        0.49      0.23 o 
  -1   1   1     2452.87     2382.62     16.14 o 
   0   1   1     1741.81     1690.72     12.44 o 
   1   1   1     5051.61     5055.32     43.24 o 
   2   1   1    40806.15    36245.01    345.94 o 
   3   1   1     1725.72     1804.83     12.12 o 
   4   1   1     3017.41     3344.18     20.89 o 
   5   1   1        1.88        2.99      0.29 o 
   6   1   1      376.72      389.54      4.10 o 
   7   1   1        0.11        0.76      0.49 o 
   8   1   1       61.50       60.69      1.78 o 
   9   1   1      144.13      132.77      2.88 o 
  10   1   1        6.72        5.22      1.08 o 
  11   1   1        6.32        3.86      1.03 o 
 -12   2   1       87.20       91.43      2.74 o 
 -11   2   1       11.26       16.78      1.85 o 
 -10   2   1       19.19       14.76      1.13 o 
  -9   2   1      186.18      174.25      3.01 o 
  -8   2   1        3.79        1.52      0.47 o 
  -7   2   1      358.06      398.67      3.92 o 
  -6   2   1      592.40      604.65      4.84 o 
  -5   2   1       43.32       39.29      0.70 o 
  -4   2   1      654.31      711.18      4.89 o 
  -3   2   1      440.79      463.90      3.93 o 
  -2   2   1      178.76      163.70      1.62 o 
  -1   2   1     2049.86     1992.73     21.73 o 
   0   2   1     5821.30     5530.98     45.57 o 
   1   2   1     1153.59     1158.77      9.59 o 
   2   2   1       27.08       21.69      0.42 o 
   3   2   1     2263.51     2386.47     16.73 o 
   4   2   1     7920.03     8081.64     57.71 o 
   5   2   1      277.56      290.12      3.94 o 
   6   2   1       16.61       21.51      1.08 o 
   7   2   1        8.50        8.83      0.76 o 
   8   2   1        1.00        1.37      0.53 o 
   9   2   1       21.43       23.25      1.42 o 
  10   2   1       23.88       21.84      1.65 o 
  11   2   1      163.73      175.19      5.20 o 
 -12   3   1        0.08       -0.14      0.77 o 
 -11   3   1       68.59       61.38      2.32 o 
 -10   3   1        1.82        0.94      0.58 o 
  -9   3   1       50.82       46.48      1.42 o 
  -8   3   1        9.64       12.14      0.77 o 
  -7   3   1        0.85        3.24      0.39 o 
  -6   3   1      277.25      299.12      2.60 o 
  -5   3   1       73.68       92.94      1.36 o 
  -4   3   1        4.52        7.31      0.31 o 
  -3   3   1       57.85       62.63      1.33 o 
  -2   3   1      944.84      835.36      6.91 o 
  -1   3   1      398.50      356.74      3.56 o 
   0   3   1      387.37      388.39      3.39 o 
   1   3   1      414.37      408.59      3.38 o 
   2   3   1      855.19      856.74      5.79 o 
   3   3   1       25.35       27.73      0.62 o 
   4   3   1      850.80      866.17      7.92 o 
   5   3   1       13.18       13.37      0.79 o 
   6   3   1       49.04       58.83      1.46 o 
   7   3   1       11.41       12.96      0.87 o 
   8   3   1       76.48       69.86      1.83 o 
   9   3   1        4.92        5.52      0.78 o 
  10   3   1        1.56        1.29      0.89 o 
  11   3   1        0.04        1.47      0.99 o 
 -12   4   1      131.15      145.48      3.93 o 
 -11   4   1       80.86       72.77      2.60 o 
 -10   4   1        8.03        6.50      0.78 o 
  -9   4   1       40.67       48.37      1.48 o 
  -8   4   1        0.50        0.56      0.38 o 
  -7   4   1       55.14       47.98      1.58 o 
  -6   4   1       35.30       35.78      0.87 o 
  -5   4   1      412.59      435.63      3.76 o 
  -4   4   1      194.47      230.91      2.83 o 
  -3   4   1      625.71      569.02      5.85 o 
  -2   4   1      133.15      119.07      1.82 o 
  -1   4   1      152.72      131.34      2.83 o 
   0   4   1      191.77      210.48      2.51 o 
   1   4   1      982.42     1032.82      9.48 o 
   2   4   1       19.72       19.47      0.48 o 
   3   4   1       54.29       64.90      0.91 o 
   4   4   1      140.95      136.77      2.08 o 
   5   4   1      121.12      120.79      2.08 o 
   6   4   1       12.65       12.56      1.05 o 
   7   4   1       58.50       70.72      2.63 o 
   8   4   1       13.97       12.79      1.00 o 
   9   4   1       94.08       94.29      2.29 o 
  10   4   1        2.70        2.30      0.90 o 
  11   4   1        0.14        0.05      0.99 o 
 -12   5   1       20.09       17.05      2.01 o 
 -11   5   1      199.83      200.90      5.18 o 
 -10   5   1       79.93       77.65      3.06 o 
  -9   5   1      507.31      510.48      7.07 o 
  -8   5   1       75.93       59.39      1.42 o 
  -7   5   1      288.67      263.06      3.52 o 
  -6   5   1       12.70       10.92      0.63 o 
  -5   5   1       84.80       72.40      1.41 o 
  -4   5   1        7.14        6.93      0.45 o 
  -3   5   1      249.18      225.11      2.41 o 
  -2   5   1      157.64      139.88      2.45 o 
  -1   5   1      855.40      931.65      9.48 o 
   0   5   1     1588.56     1793.63     17.27 o 
   1   5   1        7.18        7.73      0.50 o 
   2   5   1       36.56       33.18      0.67 o 
   3   5   1        9.30       11.35      0.52 o 
   4   5   1      107.97      115.48      2.13 o 
   5   5   1       13.70       13.39      0.90 o 
   6   5   1      152.22      155.76      2.85 o 
   7   5   1      499.03      463.51      6.07 o 
   8   5   1       54.36       57.77      1.82 o 
   9   5   1       18.56       18.65      1.39 o 
  10   5   1       65.82       67.95      2.88 o 
 -11   6   1      113.19      114.15      3.86 o 
 -10   6   1      243.48      261.70      6.86 o 
  -9   6   1      869.73      917.77     11.26 o 
  -8   6   1        1.83        0.47      0.49 o 
  -7   6   1      218.69      227.94      3.55 o 
  -6   6   1       18.97       16.57      1.38 o 
  -5   6   1       15.13       16.71      0.92 o 
  -4   6   1      417.66      395.14      4.38 o 
  -3   6   1        5.38        3.78      0.61 o 
  -2   6   1      462.24      401.45      4.65 o 
  -1   6   1      669.02      662.08      7.98 o 
   0   6   1      684.41      756.68      8.66 o 
   1   6   1      325.72      344.65      3.39 o 
   2   6   1     1656.94     1656.57     12.71 o 
   3   6   1      183.99      181.69      2.50 o 
   4   6   1      749.54      755.92      8.09 o 
   5   6   1       57.20       51.71      1.59 o 
   6   6   1        7.64        7.86      2.15 o 
   7   6   1       81.19       90.26      2.83 o 
   8   6   1       70.14       66.62      2.13 o 
   9   6   1       24.35       22.72      2.08 o 
  10   6   1        1.98        0.86      0.99 o 
 -11   7   1       17.75       22.13      2.17 o 
 -10   7   1       85.95      103.67      3.57 o 
  -9   7   1      107.69       96.18      2.62 o 
  -8   7   1      312.63      306.78      5.31 o 
  -7   7   1     2961.24     2930.32     27.66 o 
  -6   7   1       39.22       37.40      1.44 o 
  -5   7   1      600.30      593.47      6.25 o 
  -4   7   1      595.31      574.37      6.57 o 
  -3   7   1       13.63       15.19      0.83 o 
  -2   7   1     1360.09     1444.88     15.70 o 
  -1   7   1        1.97        1.81      0.71 o 
   0   7   1       83.67       86.34      1.97 o 
   1   7   1      166.65      176.46      2.75 o 
   2   7   1       72.53       74.56      1.37 o 
   3   7   1      151.93      149.62      3.68 o 
   4   7   1      135.54      147.66      2.68 o 
   5   7   1      335.59      359.78      5.15 o 
   6   7   1      511.26      491.16      6.29 o 
   7   7   1       52.46       59.83      1.96 o 
   8   7   1       63.66       67.77      2.29 o 
   9   7   1       83.13       90.06      3.23 o 
 -11   8   1       64.34       63.79      3.42 o 
 -10   8   1       53.62       62.17      3.75 o 
  -9   8   1      132.58      132.09      3.86 o 
  -8   8   1       42.44       41.22      3.28 o 
  -7   8   1       12.15       10.32      1.08 o 
  -6   8   1       69.55       71.95      1.80 o 
  -5   8   1       65.69       53.23      1.64 o 
  -4   8   1     1480.16     1429.71     14.35 o 
  -3   8   1      350.13      342.49      5.11 o 
  -2   8   1      164.36      184.91      2.94 o 
  -1   8   1        0.36        0.70      0.64 o 
   0   8   1       23.42       26.95      1.25 o 
   1   8   1        0.00        0.28      0.60 o 
   2   8   1      266.50      264.35      7.04 o 
   3   8   1      633.53      635.50     16.30 o 
   4   8   1       20.50       19.03      1.50 o 
   5   8   1       19.14       19.57      1.22 o 
   6   8   1       30.61       29.76      1.56 o 
   7   8   1       36.84       36.60      1.92 o 
   8   8   1        7.02       12.16      2.23 o 
   9   8   1       25.00       19.46      1.79 o 
 -10   9   1       32.51       29.73      3.79 o 
  -9   9   1        1.36        0.00      1.34 o 
  -8   9   1       70.56       70.07      2.91 o 
  -7   9   1        8.49        9.24      1.11 o 
  -6   9   1      169.33      169.60      4.15 o 
  -5   9   1      284.96      279.88      6.54 o 
  -4   9   1       45.19       41.63      1.85 o 
  -3   9   1       61.21       52.82      1.88 o 
  -2   9   1        8.55        5.76      0.84 o 
  -1   9   1      163.53      148.36      5.16 o 
   0   9   1        0.29        1.55      0.80 o 
   1   9   1      208.43      201.18      5.78 o 
   2   9   1       24.77       23.81      2.27 o 
   3   9   1       32.43       39.36      2.91 o 
   4   9   1      296.48      295.33      9.10 o 
   5   9   1        5.36        4.31      1.46 o 
   6   9   1       82.21       83.79      5.31 o 
   7   9   1        0.05       -1.14      1.52 o 
   8   9   1        5.01        4.17      2.27 o 
  -9  10   1       12.14        8.29      1.53 o 
  -8  10   1        0.00        0.95      1.34 o 
  -7  10   1       71.66       76.78      3.75 o 
  -6  10   1        7.37        7.00      1.65 o 
  -5  10   1      191.06      186.27      4.45 o 
  -4  10   1       75.37       72.50      3.06 o 
  -3  10   1        0.11       -0.66      0.66 o 
  -2  10   1       46.61       46.81      2.25 o 
  -1  10   1       11.81        7.57      0.99 o 
   0  10   1        0.02       -0.38      0.66 o 
   1  10   1      191.86      205.02      6.82 o 
   2  10   1       54.55       46.60      3.18 o 
   3  10   1      136.17      141.30      4.91 o 
   4  10   1       11.54        9.92      2.27 o 
   5  10   1       21.18       19.34      3.03 o 
   6  10   1        8.38       12.51      2.65 o 
   7  10   1        2.65        2.65      1.90 o 
  -9  11   1      204.31      214.77      7.10 o 
  -8  11   1       55.68       54.87      4.74 o 
  -7  11   1        6.14        3.31      1.46 o 
  -6  11   1       12.69       12.35      2.00 o 
  -5  11   1        3.58        2.58      1.62 o 
  -4  11   1       11.63        9.49      1.38 o 
  -3  11   1        0.80       -0.13      0.66 o 
  -2  11   1       55.96       59.72      2.55 o 
  -1  11   1       10.74        7.20      1.23 o 
   0  11   1      474.81      445.88     10.36 o 
   1  11   1        0.73       -0.91      0.91 o 
   2  11   1      338.46      347.93     15.54 o 
   3  11   1       93.02       94.36      4.26 o 
   4  11   1       91.76       85.68      5.69 o 
   5  11   1       25.98       31.85      4.17 o 
   6  11   1        1.00       -0.38      1.90 o 
  -8  12   1       75.46       96.77      4.80 o 
  -7  12   1       47.55       54.22      5.31 o 
  -6  12   1       27.99       26.72      3.79 o 
  -5  12   1       16.04       23.53      2.65 o 
  -4  12   1        5.58        4.32      1.00 o 
  -3  12   1      118.87      132.26      4.95 o 
  -2  12   1       83.95       91.69      4.72 o 
  -1  12   1        0.55        1.90      1.52 o 
   0  12   1      130.55      152.57     10.24 o 
   1  12   1       62.34       63.43      5.31 o 
   2  12   1      180.03      178.51     10.24 o 
   3  12   1       45.85       39.43      4.55 o 
   4  12   1      191.54      188.05      8.72 o 
   5  12   1        1.69       -0.38      1.90 o 
  -5  13   1      315.97      366.79      9.25 o 
  -4  13   1       64.71       58.15      3.88 o 
  -3  13   1      180.01      197.15      6.30 o 
  -2  13   1        0.20        0.34      1.18 o 
  -1  13   1       16.57       10.58      2.00 o 
   0  13   1        6.24        3.60      1.61 o 
   1  13   1       51.36       54.75      3.99 o 
   2  13   1      125.68      128.53      7.20 o 
   3  13   1      184.31      196.39      9.10 o 
   4  13   1       12.16       13.27      3.41 o 
  -4  14   1       34.87       38.55      7.20 o 
  -3  14   1        0.31       -0.19      1.34 o 
  -2  14   1        1.21        0.00      2.09 o 
  -1  14   1      132.71      144.77      5.63 o 
   0  14   1       17.05       28.68      3.22 o 
   1  14   1      176.66      197.53      9.48 o 
  -3 -14   2        2.28        2.65      2.65 o 
  -2 -14   2        0.29        0.76      2.27 o 
  -1 -14   2       64.06       54.59      5.69 o 
   0 -14   2       63.06       68.62      6.45 o 
   1 -14   2       25.90       26.92      4.17 o 
   2 -14   2       44.48       56.87      5.69 o 
   3 -14   2      211.99      221.41      9.86 o 
   4 -14   2       13.59        9.15      2.46 o 
  -5 -13   2        7.49        4.17      2.27 o 
  -4 -13   2        0.16        1.90      2.27 o 
  -3 -13   2       16.29       11.37      3.03 o 
  -2 -13   2        0.04       -1.52      1.52 o 
  -1 -13   2       22.04       21.23      3.79 o 
   0 -13   2        1.46        0.00      1.52 o 
   1 -13   2        0.38       -0.38      1.52 o 
   2 -13   2        3.53        0.95      1.34 o 
   3 -13   2       18.03       20.09      2.41 o 
   4 -13   2        2.41        0.93      1.46 o 
   5 -13   2        6.26        2.76      1.46 o 
  -6 -12   2       15.84       13.65      3.03 o 
  -5 -12   2       26.02       24.26      3.79 o 
  -4 -12   2        0.68        1.14      1.90 o 
  -3 -12   2       64.22       61.42      5.31 o 
  -2 -12   2      284.62      264.63     10.24 o 
  -1 -12   2      416.63      377.99     12.89 o 
   0 -12   2       37.62       28.43      3.79 o 
   1 -12   2        2.09       -0.04      1.18 o 
   2 -12   2      150.65      143.68      5.27 o 
   3 -12   2       18.15       14.76      1.67 o 
   4 -12   2        0.32        1.10      1.18 o 
   5 -12   2       42.40       37.10      3.07 o 
   6 -12   2       21.57       20.73      2.68 o 
   7 -12   2        3.81        4.84      1.73 o 
  -7 -11   2        4.22        6.07      2.65 o 
  -6 -11   2       12.10       12.51      3.03 o 
  -5 -11   2       10.49        8.72      2.27 o 
  -4 -11   2       30.78       30.33      3.79 o 
  -3 -11   2        2.87        3.79      1.71 o 
  -2 -11   2      526.14      496.37     10.03 o 
  -1 -11   2       73.14       77.87      2.90 o 
   0 -11   2      458.57      400.31      7.00 o 
   1 -11   2      234.78      193.77      3.87 o 
   2 -11   2       61.31       55.72      2.46 o 
   3 -11   2      234.42      212.93      4.26 o 
   4 -11   2       53.36       49.98      2.26 o 
   5 -11   2       17.38       14.20      1.86 o 
   6 -11   2      130.31      136.39      5.74 o 
   7 -11   2       70.75       70.41      3.73 o 
   8 -11   2        4.37        2.35      1.72 o 
  -8 -10   2       88.17       92.51      6.45 o 
  -7 -10   2        8.27        7.58      2.65 o 
  -6 -10   2      154.92      166.44      7.96 o 
  -5 -10   2        5.37        3.41      1.90 o 
  -4 -10   2      102.60      106.29      3.88 o 
  -3 -10   2       86.62       84.52      3.34 o 
  -2 -10   2      629.48      618.64      9.64 o 
  -1 -10   2       71.71       81.47      2.31 o 
   0 -10   2      157.08      128.50      4.59 o 
   1 -10   2       51.86       53.61      1.74 o 
   2 -10   2      104.97       72.68      2.87 o 
   3 -10   2      388.48      371.24      9.80 o 
   4 -10   2      263.32      247.37      7.93 o 
   5 -10   2       11.65       14.76      1.37 o 
   6 -10   2       49.45       48.05      2.63 o 
   7 -10   2       33.45       30.46      2.81 o 
   8 -10   2       50.24       45.34      2.77 o 
   9 -10   2        8.05        9.34      3.45 o 
  -9  -9   2      155.09      156.89      4.67 o 
  -8  -9   2      158.40      159.95      4.45 o 
  -7  -9   2      263.75      255.10      8.05 o 
  -6  -9   2       22.00       25.05      2.85 o 
  -5  -9   2      346.63      353.40      9.10 o 
  -4  -9   2       44.81       44.94      3.98 o 
  -3  -9   2      157.14      159.69      4.53 o 
  -2  -9   2      356.47      378.67      5.57 o 
  -1  -9   2      185.84      188.19      3.47 o 
   0  -9   2      194.78      173.26      3.04 o 
   1  -9   2       10.83        7.64      0.87 o 
   2  -9   2       57.67       76.60      1.95 o 
   3  -9   2       32.32       17.82      1.13 o 
   4  -9   2        1.78        3.32      0.76 o 
   5  -9   2       31.00       34.04      2.04 o 
   6  -9   2        0.28        0.13      0.60 o 
   7  -9   2       39.80       44.14      4.43 o 
   8  -9   2        1.37        0.70      1.00 o 
   9  -9   2        3.40        4.85      1.38 o 
 -10  -8   2        8.77       10.24      1.88 o 
  -9  -8   2       26.32       29.23      2.76 o 
  -8  -8   2       42.90       41.01      2.47 o 
  -7  -8   2       78.38       82.35      2.91 o 
  -6  -8   2        0.17        0.13      0.66 o 
  -5  -8   2      332.54      335.38      5.83 o 
  -4  -8   2       22.54       25.86      1.37 o 
  -3  -8   2       36.48       38.18      1.51 o 
  -2  -8   2      180.30      199.94      3.02 o 
  -1  -8   2        0.12        0.60      0.43 o 
   0  -8   2      163.47      167.20      2.78 o 
   1  -8   2       67.17       59.24      1.61 o 
   2  -8   2      626.17      584.72      6.84 o 
   3  -8   2       43.52       44.73      1.52 o 
   4  -8   2      321.03      293.52      4.84 o 
   5  -8   2      251.44      243.02      3.93 o 
   6  -8   2       41.32       34.64      1.79 o 
   7  -8   2       56.80       43.18      2.07 o 
   8  -8   2        0.01        0.81      0.93 o 
   9  -8   2       24.37       26.40      2.26 o 
  10  -8   2      186.76      212.12      5.68 o 
 -10  -7   2       26.26       26.17      2.19 o 
  -9  -7   2      101.14       94.98      3.35 o 
  -8  -7   2       95.34       87.80      2.60 o 
  -7  -7   2        3.77        3.95      0.79 o 
  -6  -7   2       71.23       70.81      3.20 o 
  -5  -7   2        4.55        4.67      1.01 o 
  -4  -7   2        0.52        1.65      0.45 o 
  -3  -7   2        1.01        1.69      0.45 o 
  -2  -7   2      190.34      195.01      2.61 o 
  -1  -7   2       59.56       59.52      1.29 o 
   0  -7   2        7.88       12.27      0.64 o 
   1  -7   2       12.56        8.33      0.58 o 
   2  -7   2        8.72        5.24      0.56 o 
   3  -7   2       35.89       40.49      2.35 o 
   4  -7   2       20.93       27.36      1.28 o 
   5  -7   2        0.02        0.03      0.57 o 
   6  -7   2       62.62       60.45      1.82 o 
   7  -7   2      143.08      124.57      3.02 o 
   8  -7   2        0.09        0.67      0.69 o 
   9  -7   2       60.53       61.48      3.21 o 
  10  -7   2       25.37       25.78      2.26 o 
 -11  -6   2      152.39      155.17      5.96 o 
 -10  -6   2        0.40       -0.32      0.93 o 
  -9  -6   2       23.28       25.17      1.69 o 
  -8  -6   2        3.86        4.35      0.89 o 
  -7  -6   2       50.63       48.66      1.83 o 
  -6  -6   2      353.40      348.60      5.25 o 
  -5  -6   2       10.05        7.83      0.70 o 
  -4  -6   2      305.35      308.78      3.86 o 
  -3  -6   2      182.85      162.73      2.29 o 
  -2  -6   2        2.10        2.91      0.36 o 
  -1  -6   2       23.39       24.50      0.83 o 
   0  -6   2      121.89      148.08      2.05 o 
   1  -6   2       40.04       55.78      1.22 o 
   2  -6   2      132.28      146.56      2.25 o 
   3  -6   2        0.72        0.56      0.32 o 
   4  -6   2       55.99       56.92      1.32 o 
   5  -6   2      112.55      130.08      2.25 o 
   6  -6   2        0.00        0.82      0.48 o 
   7  -6   2      257.97      244.96      5.01 o 
   8  -6   2       93.49       99.16      4.77 o 
   9  -6   2       48.84       53.40      2.91 o 
  10  -6   2        7.87       10.48      1.60 o 
 -11  -5   2        0.70        0.25      1.09 o 
 -10  -5   2       20.96       17.38      1.75 o 
  -9  -5   2      271.91      276.63      5.65 o 
  -8  -5   2        1.82       -0.09      0.57 o 
  -7  -5   2      600.27      593.65      7.82 o 
  -6  -5   2      299.04      301.76      4.02 o 
  -5  -5   2      545.61      565.12      6.23 o 
  -4  -5   2     1233.27     1276.52     11.93 o 
  -3  -5   2       81.08       85.47      1.37 o 
  -2  -5   2      263.26      247.37      2.84 o 
  -1  -5   2       23.16       26.50      0.76 o 
   0  -5   2      125.89      173.54      2.14 o 
   1  -5   2     1197.53     1243.52     11.86 o 
   2  -5   2     4514.14     4804.43     45.71 o 
   3  -5   2     1354.20     1557.81     13.44 o 
   4  -5   2      436.38      457.92      4.87 o 
   5  -5   2       44.13       38.61      1.26 o 
   6  -5   2      535.73      500.03      6.58 o 
   7  -5   2       83.26       93.83      2.00 o 
   8  -5   2        7.18        8.20      0.90 o 
   9  -5   2        0.43        2.17      0.84 o 
  10  -5   2       92.31       99.55      3.99 o 
  11  -5   2      379.47      410.00      8.39 o 
 -11  -4   2       17.09       20.03      1.73 o 
 -10  -4   2       23.56       24.09      1.89 o 
  -9  -4   2       38.64       39.24      1.97 o 
  -8  -4   2      242.09      247.57      4.31 o 
  -7  -4   2       59.73       61.15      1.65 o 
  -6  -4   2       70.78       92.29      1.89 o 
  -5  -4   2      202.87      240.19      2.90 o 
  -4  -4   2      116.37      122.69      1.94 o 
  -3  -4   2      266.10      250.47      2.83 o 
  -2  -4   2      238.33      227.18      2.83 o 
  -1  -4   2        1.30        0.90      0.22 o 
   0  -4   2     1594.37     1498.68     13.97 o 
   1  -4   2      428.80      413.93      5.14 o 
   2  -4   2       73.77      102.11      1.54 o 
   3  -4   2      484.94      502.34      5.40 o 
   4  -4   2     1607.16     1618.09     13.99 o 
   5  -4   2      138.26      163.10      2.44 o 
   6  -4   2       16.05       11.34      0.99 o 
   7  -4   2        2.22        3.39      0.55 o 
   8  -4   2        1.38        1.50      0.68 o 
   9  -4   2       64.56       72.21      2.11 o 
  10  -4   2       28.70       27.65      1.94 o 
  11  -4   2       36.46       41.22      2.41 o 
 -12  -3   2       32.98       35.17      2.74 o 
 -11  -3   2        0.75        0.27      0.84 o 
 -10  -3   2        1.54        2.32      0.75 o 
  -9  -3   2       42.94       39.98      1.77 o 
  -8  -3   2      271.90      268.17      4.50 o 
  -7  -3   2      811.88      849.12      8.88 o 
  -6  -3   2      583.72      584.85      6.37 o 
  -5  -3   2      244.01      274.61      2.90 o 
  -4  -3   2       45.59       57.43      1.07 o 
  -3  -3   2        0.26       -0.17      0.17 o 
  -2  -3   2       75.27       64.30      1.08 o 
  -1  -3   2      875.68      922.46     10.08 o 
   0  -3   2        1.15        1.28      0.58 o 
   1  -3   2      592.05      600.19      5.34 o 
   2  -3   2     1685.47     1736.68     14.47 o 
   3  -3   2        3.07        6.75      0.48 o 
   4  -3   2      608.98      645.23      6.20 o 
   5  -3   2       27.98       35.13      1.07 o 
   6  -3   2      125.66      137.07      2.27 o 
   7  -3   2       40.77       39.66      1.51 o 
   8  -3   2       89.47       88.79      2.46 o 
   9  -3   2        3.00        2.33      0.67 o 
  10  -3   2       20.37       19.31      1.60 o 
  11  -3   2        5.87        5.17      1.27 o 
 -12  -2   2       37.46       32.17      2.10 o 
 -11  -2   2       76.19       79.46      3.45 o 
 -10  -2   2        7.04        6.37      0.85 o 
  -9  -2   2        1.03        0.63      0.50 o 
  -8  -2   2      870.23      855.04     11.75 o 
  -7  -2   2      194.54      193.83      3.05 o 
  -6  -2   2        0.97        3.47      0.35 o 
  -5  -2   2        3.23        6.94      0.32 o 
  -4  -2   2     1079.36     1047.32     10.78 o 
  -3  -2   2      217.44      219.40      1.97 o 
  -2  -2   2     1064.56     1043.51      8.90 o 
  -1  -2   2     3821.50     3825.60     35.33 o 
   0  -2   2     5099.20     4876.54     50.82 o 
   1  -2   2      905.41      940.05      9.09 o 
   2  -2   2     1061.58     1060.25      8.52 o 
   3  -2   2       66.01       67.82      1.21 o 
   4  -2   2        7.66        6.00      0.61 o 
   5  -2   2       38.55       43.95      1.16 o 
   6  -2   2       42.27       42.43      1.28 o 
   7  -2   2      577.21      537.10      7.11 o 
   8  -2   2       57.99       58.88      2.57 o 
   9  -2   2        2.36        1.03      0.73 o 
  10  -2   2        3.56        2.16      0.89 o 
  11  -2   2        0.81        0.98      0.89 o 
 -12  -1   2        8.91        8.95      1.31 o 
 -11  -1   2        2.15        1.29      0.89 o 
 -10  -1   2        3.23        2.48      0.78 o 
  -9  -1   2        0.09        0.02      0.47 o 
  -8  -1   2       29.86       28.05      1.29 o 
  -7  -1   2       59.08       64.06      1.57 o 
  -6  -1   2      182.79      160.25      1.89 o 
  -5  -1   2      128.99      141.29      1.93 o 
  -4  -1   2        1.70        0.66      0.15 o 
  -3  -1   2      866.16      845.12      6.58 o 
  -2  -1   2     1368.12     1338.82     17.85 o 
  -1  -1   2      216.52      228.71      2.49 o 
   0  -1   2     9260.16     8978.52     83.93 o 
   1  -1   2     2325.47     2165.00     27.14 o 
   2  -1   2      145.83      136.00      3.36 o 
   3  -1   2       62.57       52.78      0.90 o 
   4  -1   2      957.99      955.92      7.62 o 
   5  -1   2      167.51      210.82      2.58 o 
   6  -1   2      315.57      325.67      4.63 o 
   7  -1   2      337.54      335.36      5.07 o 
   8  -1   2        0.61       -0.08      0.50 o 
   9  -1   2       33.26       28.01      1.69 o 
  10  -1   2        0.70       -0.53      0.78 o 
  11  -1   2        3.45        0.69      1.15 o 
 -12   0   2       47.95       47.63      3.28 o 
 -11   0   2        0.00        0.78      0.84 o 
 -10   0   2        0.26        0.15      0.58 o 
  -9   0   2        5.74        4.50      0.70 o 
  -8   0   2       63.81       66.12      1.56 o 
  -7   0   2      107.11      101.40      1.76 o 
  -6   0   2        0.38        0.13      0.19 o 
  -5   0   2       16.12       15.33      0.44 o 
  -4   0   2      643.80      675.13      4.93 o 
  -3   0   2      155.51      170.83      1.49 o 
  -2   0   2     4502.18     4461.53     33.30 o 
  -1   0   2     2318.65     2321.14     21.54 o 
   0   0   2        7.36        6.05      0.38 o 
   1   0   2      384.98      420.68      5.83 o 
   2   0   2     6330.51     6343.87     53.56 o 
   3   0   2      751.53      815.32      6.06 o 
   4   0   2       26.35       33.50      0.70 o 
   5   0   2      763.31      801.57      6.00 o 
   6   0   2      289.74      280.22      3.91 o 
   7   0   2       11.54        9.00      0.80 o 
   8   0   2       14.83       11.38      0.98 o 
   9   0   2       11.32       13.04      1.27 o 
  10   0   2      164.04      146.57      5.68 o 
  11   0   2       51.76       48.43      2.91 o 
 -12   1   2        0.24        0.54      0.89 o 
 -11   1   2        5.89        7.29      1.08 o 
 -10   1   2      179.87      178.64      3.22 o 
  -9   1   2      138.41      125.88      2.49 o 
  -8   1   2        9.45        8.64      0.75 o 
  -7   1   2     1648.26     1790.12     12.07 o 
  -6   1   2      279.02      281.43      2.50 o 
  -5   1   2      771.94      872.14      6.90 o 
  -4   1   2      147.13      137.19      1.33 o 
  -3   1   2      645.40      635.52      5.28 o 
  -2   1   2     1470.46     1350.24     11.02 o 
  -1   1   2     2684.93     2788.90     20.72 o 
   0   1   2     1165.70     1148.07     11.39 o 
   1   1   2      831.11      818.39      7.44 o 
   2   1   2     6894.86     7269.95     47.02 o 
   3   1   2      641.98      724.89      5.05 o 
   4   1   2     1292.53     1246.05      8.33 o 
   5   1   2     2416.55     2520.29     19.71 o 
   6   1   2        0.02        0.04      0.33 o 
   7   1   2        2.56        3.12      0.55 o 
   8   1   2       77.92       69.65      2.00 o 
   9   1   2       29.55       29.52      1.62 o 
  10   1   2       72.23       77.29      4.03 o 
  11   1   2       72.37       76.06      3.56 o 
 -12   2   2       45.96       52.75      2.70 o 
 -11   2   2      114.54      122.42      2.95 o 
 -10   2   2       70.74       60.33      1.63 o 
  -9   2   2       24.35       16.80      0.97 o 
  -8   2   2      133.47      148.43      2.36 o 
  -7   2   2      294.42      298.53      2.85 o 
  -6   2   2        3.51        1.43      0.21 o 
  -5   2   2     3842.21     4095.47     24.67 o 
  -4   2   2     1401.31     1435.73      8.98 o 
  -3   2   2      201.18      201.29      1.80 o 
  -2   2   2      650.30      645.35      4.33 o 
  -1   2   2     5092.24     5007.86     35.41 o 
   0   2   2      602.26      581.90      4.58 o 
   1   2   2      467.22      476.72      3.79 o 
   2   2   2      860.25      873.55      5.92 o 
   3   2   2       19.79       14.60      0.40 o 
   4   2   2     6650.83     6882.13     40.88 o 
   5   2   2      262.34      294.92      3.33 o 
   6   2   2      982.25     1038.64      9.15 o 
   7   2   2       90.27       94.99      2.04 o 
   8   2   2        5.70        8.57      0.84 o 
   9   2   2        4.72        3.64      0.79 o 
  10   2   2        2.69        2.30      1.15 o 
  11   2   2        6.75        8.27      1.60 o 
 -12   3   2        0.64       -0.43      0.77 o 
 -11   3   2       20.55       12.28      1.19 o 
 -10   3   2       33.79       23.79      1.14 o 
  -9   3   2       62.84       58.16      1.47 o 
  -8   3   2        1.07        2.71      0.38 o 
  -7   3   2        8.09        9.95      0.48 o 
  -6   3   2      198.25      201.31      1.96 o 
  -5   3   2      210.13      248.81      2.16 o 
  -4   3   2       13.55       15.73      0.41 o 
  -3   3   2      706.33      774.08      6.02 o 
  -2   3   2      304.56      318.47      2.85 o 
  -1   3   2     2249.22     2255.40     16.02 o 
   0   3   2       80.23       81.43      1.02 o 
   1   3   2        0.88        5.33      0.27 o 
   2   3   2      479.06      519.87      3.66 o 
   3   3   2       32.79       44.65      0.75 o 
   4   3   2      446.46      437.25      4.76 o 
   5   3   2      194.85      203.36      2.67 o 
   6   3   2     1730.16     1715.96     14.23 o 
   7   3   2      284.93      269.80      3.74 o 
   8   3   2       78.40       73.82      1.93 o 
   9   3   2      108.21      113.61      2.88 o 
  10   3   2        2.69        1.30      1.47 o 
 -12   4   2       91.66       95.36      3.72 o 
 -11   4   2       26.92       21.77      1.71 o 
 -10   4   2        5.67        8.47      0.80 o 
  -9   4   2       13.70       10.62      0.71 o 
  -8   4   2       79.40       73.43      1.66 o 
  -7   4   2      190.36      188.88      2.06 o 
  -6   4   2        0.05        0.25      0.20 o 
  -5   4   2      438.79      508.12      3.68 o 
  -4   4   2       93.82       93.30      1.34 o 
  -3   4   2       26.39       26.00      0.73 o 
  -2   4   2        2.62        2.56      0.33 o 
  -1   4   2      198.12      222.00      2.29 o 
   0   4   2      939.93      932.10      7.17 o 
   1   4   2       45.30       41.31      0.85 o 
   2   4   2      142.07      166.83      1.62 o 
   3   4   2       13.45       12.97      0.48 o 
   4   4   2      401.02      413.40      4.57 o 
   5   4   2        7.97       10.95      1.19 o 
   6   4   2       20.30       14.41      0.87 o 
   7   4   2       67.49       51.92      1.59 o 
   8   4   2        0.02        0.30      0.55 o 
   9   4   2       11.48        9.39      1.11 o 
  10   4   2        0.83        0.46      0.85 o 
 -12   5   2        2.96        1.33      1.23 o 
 -11   5   2        8.31        9.21      1.60 o 
 -10   5   2       77.92       74.71      2.25 o 
  -9   5   2      387.45      387.15      5.21 o 
  -8   5   2        5.18        2.09      0.48 o 
  -7   5   2      230.57      251.58      3.17 o 
  -6   5   2       17.53       17.81      0.86 o 
  -5   5   2       29.53       31.99      0.81 o 
  -4   5   2       69.34       87.04      1.27 o 
  -3   5   2       89.29       90.46      1.60 o 
  -2   5   2      485.57      503.42      6.21 o 
  -1   5   2     1084.19     1081.87      9.98 o 
   0   5   2       32.28       51.79      1.08 o 
   1   5   2      243.77      212.55      2.13 o 
   2   5   2       59.59       78.04      1.07 o 
   3   5   2       55.42       73.42      1.42 o 
   4   5   2        7.19        3.72      0.56 o 
   5   5   2       29.14       34.63      1.45 o 
   6   5   2      211.26      210.47      3.49 o 
   7   5   2      229.44      231.05      3.56 o 
   8   5   2      133.39      129.41      2.73 o 
   9   5   2        0.40        0.10      0.77 o 
  10   5   2        0.34       -0.39      0.83 o 
 -12   6   2        9.07        6.90      1.60 o 
 -11   6   2        0.46        1.52      1.09 o 
 -10   6   2       58.92       47.96      4.60 o 
  -9   6   2      326.06      317.12      5.09 o 
  -8   6   2      123.75      130.42      2.38 o 
  -7   6   2     1700.12     1688.23     14.45 o 
  -6   6   2       77.02       72.88      1.73 o 
  -5   6   2      384.87      372.08      4.22 o 
  -4   6   2        6.53        6.34      0.53 o 
  -3   6   2      423.57      408.84      5.37 o 
  -2   6   2        4.44        2.64      0.55 o 
  -1   6   2      384.32      409.02      6.30 o 
   0   6   2      234.21      245.49      3.45 o 
   1   6   2      194.32      186.59      2.08 o 
   2   6   2      146.17      163.42      2.02 o 
   3   6   2       79.40       79.48      1.98 o 
   4   6   2       23.01       25.53      1.45 o 
   5   6   2       59.22       51.47      1.61 o 
   6   6   2       69.43       60.27      1.86 o 
   7   6   2      147.86      147.82      3.37 o 
   8   6   2       53.88       53.58      2.03 o 
   9   6   2        3.40        6.50      1.08 o 
 -11   7   2        0.06       -0.76      1.09 o 
 -10   7   2       14.18       16.62      1.79 o 
  -9   7   2        1.77        1.46      0.69 o 
  -8   7   2      471.22      491.75      6.80 o 
  -7   7   2      631.77      626.90      6.85 o 
  -6   7   2       63.96       65.56      1.57 o 
  -5   7   2     2939.42     2800.13     23.77 o 
  -4   7   2      868.59      793.98     10.55 o 
  -3   7   2        1.57        0.14      0.48 o 
  -2   7   2        4.65        7.41      0.88 o 
  -1   7   2        4.57        3.06      0.66 o 
   0   7   2        0.79        1.07      0.60 o 
   1   7   2      115.27      132.87      2.24 o 
   2   7   2       20.88       28.97      1.11 o 
   3   7   2      957.12      975.41     10.06 o 
   4   7   2     2234.32     2248.47     21.12 o 
   5   7   2       66.25       64.82      2.32 o 
   6   7   2        0.00        0.96      0.65 o 
   7   7   2      472.90      477.74      6.50 o 
   8   7   2      161.44      171.90      3.62 o 
   9   7   2        5.17        6.24      1.37 o 
 -11   8   2        3.15        6.30      2.09 o 
 -10   8   2        3.06        8.39      1.88 o 
  -9   8   2        0.09       -0.51      1.18 o 
  -8   8   2       37.02       36.86      1.89 o 
  -7   8   2       39.32       37.96      1.72 o 
  -6   8   2      713.52      689.11      9.17 o 
  -5   8   2     2185.76     2131.48     23.47 o 
  -4   8   2       20.12       22.26      1.40 o 
  -3   8   2      773.31      723.98     10.73 o 
  -2   8   2        0.89        0.43      0.55 o 
  -1   8   2      185.32      182.77      3.99 o 
   0   8   2      242.82      235.76      4.10 o 
   1   8   2       18.42       24.42      1.37 o 
   2   8   2       13.69       18.27      4.55 o 
   3   8   2      125.13      118.05      4.26 o 
   4   8   2        0.00        0.05      0.95 o 
   5   8   2       89.07       93.40      3.05 o 
   6   8   2      362.17      354.45      5.77 o 
   7   8   2       17.57       17.09      1.50 o 
   8   8   2       78.08       78.28      3.21 o 
 -10   9   2       26.11       28.13      2.33 o 
  -9   9   2       53.07       48.52      2.83 o 
  -8   9   2       42.34       41.26      3.32 o 
  -7   9   2      511.71      523.34      8.67 o 
  -6   9   2      245.84      238.21      6.41 o 
  -5   9   2      737.50      722.55     10.80 o 
  -4   9   2        0.06        0.43      0.60 o 
  -3   9   2      541.49      512.65      7.36 o 
  -2   9   2      253.45      258.04      5.95 o 
  -1   9   2       84.83       83.37      2.36 o 
   0   9   2      102.26      103.53      2.69 o 
   1   9   2       11.15        9.43      1.15 o 
   2   9   2      464.04      459.05      9.76 o 
   3   9   2      192.40      199.64     12.32 o 
   4   9   2        0.03        0.05      0.98 o 
   5   9   2       21.64       19.15      2.14 o 
   6   9   2        2.95        1.10      1.18 o 
   7   9   2        0.98       -1.14      1.52 o 
   8   9   2       30.84       31.85      4.55 o 
 -10  10   2        0.66        0.00      1.15 o 
  -9  10   2       47.99       52.64      3.61 o 
  -8  10   2       40.84       44.53      3.34 o 
  -7  10   2       67.76       64.38      5.50 o 
  -6  10   2       28.55       24.46      1.87 o 
  -5  10   2       15.23       11.80      1.38 o 
  -4  10   2       61.03       57.02      2.47 o 
  -3  10   2        3.20        4.27      0.93 o 
  -2  10   2       31.89       32.61      2.24 o 
  -1  10   2       64.36       56.40      2.11 o 
   0  10   2       76.49       70.36      2.68 o 
   1  10   2       13.88       14.82      1.88 o 
   2  10   2       12.74       11.89      1.82 o 
   3  10   2        3.23        3.45      1.46 o 
   4  10   2       13.55       13.91      2.14 o 
   5  10   2        0.04        2.27      1.34 o 
   6  10   2        8.73        6.45      2.27 o 
   7  10   2      160.93      174.78      8.72 o 
  -9  11   2       27.98       28.23      6.45 o 
  -8  11   2        9.45       12.73      2.65 o 
  -7  11   2       13.28       19.72      2.41 o 
  -6  11   2       39.19       31.18      2.81 o 
  -5  11   2       98.79      100.62      3.35 o 
  -4  11   2        0.07        0.49      0.78 o 
  -3  11   2        0.26        0.88      0.88 o 
  -2  11   2       64.39       67.92      2.77 o 
  -1  11   2        1.00        0.52      1.71 o 
   0  11   2        9.24        5.31      1.34 o 
   1  11   2        0.00       -0.57      1.07 o 
   2  11   2       17.40       12.91      2.09 o 
   3  11   2       25.52       25.98      2.64 o 
   4  11   2      114.52      117.18      5.31 o 
   5  11   2       15.20       13.65      3.03 o 
   6  11   2       71.14       71.28      6.45 o 
  -8  12   2        1.39       -0.24      2.65 o 
  -7  12   2      206.96      207.91      6.69 o 
  -6  12   2       12.10        7.96      1.88 o 
  -5  12   2        0.45        0.57      1.34 o 
  -4  12   2       21.87       20.99      2.27 o 
  -3  12   2        5.18        4.10      1.15 o 
  -2  12   2       22.54       14.40      1.60 o 
  -1  12   2       14.50        9.58      2.46 o 
   0  12   2        5.27        5.50      1.61 o 
   1  12   2       45.97       47.37      5.12 o 
   2  12   2        0.00        1.21      1.32 o 
   3  12   2      200.77      210.25      6.91 o 
   4  12   2        2.81       -1.52      1.52 o 
   5  12   2       15.68       21.61      3.79 o 
  -6  13   2       27.22       31.04      5.50 o 
  -4  13   2       64.99       83.99      4.15 o 
  -3  13   2       41.68       47.40      3.49 o 
  -2  13   2        0.09       -1.18      1.18 o 
  -1  13   2      105.73       98.95      6.07 o 
   0  13   2       19.23       16.25      2.27 o 
   1  13   2       17.62       13.06      2.84 o 
   2  13   2        6.52        7.80      2.09 o 
   3  13   2       14.62       11.75      3.03 o 
  -4  14   2      170.78      185.94      7.01 o 
  -3  14   2       39.87       59.90      5.69 o 
  -2  14   2       75.31       84.61      4.69 o 
  -1  14   2       29.07       31.33      3.22 o 
   0  14   2        0.92       -0.57      1.61 o 
   1  14   2      185.32      197.17      7.18 o 
  -3 -14   3        7.00        7.96      3.03 o 
  -2 -14   3        5.27        3.03      2.27 o 
  -1 -14   3        1.97        1.90      2.27 o 
   0 -14   3       13.75       11.37      3.03 o 
   1 -14   3       15.68       12.89      3.03 o 
   2 -14   3       15.13        8.34      2.65 o 
   3 -14   3       39.46       48.53      5.31 o 
  -5 -13   3       23.17       25.40      4.17 o 
  -4 -13   3       29.18       29.95      4.17 o 
  -3 -13   3        0.95        3.41      2.27 o 
  -2 -13   3       20.12       20.85      3.79 o 
  -1 -13   3        0.84        3.03      2.27 o 
   0 -13   3        0.02       -0.38      1.90 o 
   1 -13   3       11.12       10.99      3.03 o 
   2 -13   3       35.54       37.53      4.55 o 
   3 -13   3        3.08        3.03      2.27 o 
   4 -13   3        6.83        4.11      3.22 o 
   5 -13   3      200.90      234.30     10.24 o 
  -6 -12   3       13.94        8.34      2.65 o 
  -5 -12   3        0.28        0.00      1.90 o 
  -4 -12   3        5.82        4.36      1.34 o 
  -3 -12   3        1.83        0.38      1.34 o 
  -2 -12   3       98.78      117.79      4.53 o 
  -1 -12   3       34.58       41.20      3.07 o 
   0 -12   3        0.02       -0.95      1.07 o 
   1 -12   3       14.57       15.05      3.79 o 
   2 -12   3        0.28        0.00      0.88 o 
   3 -12   3      213.97      188.14      6.02 o 
   4 -12   3        1.71        1.14      1.00 o 
   5 -12   3       12.00       11.16      1.83 o 
   6 -12   3       74.26       91.22      4.42 o 
  -7 -11   3       15.93       18.96      3.41 o 
  -6 -11   3        0.03       -1.14      1.52 o 
  -5 -11   3      138.87      147.10      7.58 o 
  -4 -11   3      216.53      223.35      9.48 o 
  -3 -11   3       37.53       41.28      2.95 o 
  -2 -11   3       19.72       25.70      2.27 o 
  -1 -11   3      329.35      311.00      7.96 o 
   0 -11   3      457.81      415.16      8.83 o 
   1 -11   3       15.20        9.78      1.81 o 
   2 -11   3        0.49        0.55      0.69 o 
   3 -11   3        4.87        7.51      1.08 o 
   4 -11   3        9.10        6.66      1.03 o 
   5 -11   3       25.21       23.33      2.11 o 
   6 -11   3       30.61       31.13      2.42 o 
   7 -11   3      108.32      117.15      4.95 o 
  -8 -10   3       30.86       30.33      4.17 o 
  -7 -10   3      302.54      305.20     11.37 o 
  -6 -10   3       62.61       69.38      4.93 o 
  -5 -10   3       77.62       75.07      4.93 o 
  -4 -10   3       61.09       61.16      4.36 o 
  -3 -10   3      466.69      446.58      9.25 o 
  -2 -10   3      138.91      145.90      3.79 o 
  -1 -10   3      278.50      251.23      5.22 o 
   0 -10   3       43.86       50.14      1.92 o 
   1 -10   3        4.21        7.76      1.12 o 
   2 -10   3     2515.15     2244.26     24.04 o 
   3 -10   3       76.39       55.10      2.52 o 
   4 -10   3       13.86        8.84      1.08 o 
   5 -10   3        6.18        2.38      0.93 o 
   6 -10   3       36.25       43.04      3.22 o 
   7 -10   3      107.73      113.50      3.72 o 
   8 -10   3        8.94        5.89      1.45 o 
  -9  -9   3       10.24        6.79      1.45 o 
  -8  -9   3       10.51       12.68      1.60 o 
  -7  -9   3      256.57      271.44      5.68 o 
  -6  -9   3      977.95     1008.12     14.83 o 
  -5  -9   3       66.12       66.09      2.39 o 
  -4  -9   3      159.72      151.52      4.14 o 
  -3  -9   3       51.45       56.75      2.19 o 
  -2  -9   3      180.72      188.62      4.15 o 
  -1  -9   3      269.54      265.03      4.32 o 
   0  -9   3       11.61        9.77      0.88 o 
   1  -9   3       47.22       37.98      1.50 o 
   2  -9   3      288.59      273.88      4.18 o 
   3  -9   3       44.90       42.64      1.71 o 
   4  -9   3      316.68      265.72      5.40 o 
   5  -9   3       78.43       68.40      2.55 o 
   6  -9   3      117.85      121.62      3.12 o 
   7  -9   3      147.44      134.43      4.08 o 
   8  -9   3       85.73       88.29      3.42 o 
   9  -9   3       17.27       26.35      3.80 o 
 -10  -8   3        4.98        7.63      1.53 o 
  -9  -8   3       11.25        7.98      2.14 o 
  -8  -8   3       53.50       55.21      2.66 o 
  -7  -8   3      110.47      106.99      6.81 o 
  -6  -8   3        9.83       12.06      2.31 o 
  -5  -8   3      106.59      104.92      2.93 o 
  -4  -8   3       39.92       34.17      2.16 o 
  -3  -8   3        0.76        2.37      0.57 o 
  -2  -8   3       23.18       18.41      1.11 o 
  -1  -8   3        6.33       10.48      0.88 o 
   0  -8   3        2.14        2.79      0.51 o 
   1  -8   3       83.59       63.01      1.69 o 
   2  -8   3       22.16       15.74      1.02 o 
   3  -8   3        0.05       -0.21      0.50 o 
   4  -8   3       22.18       24.44      1.50 o 
   5  -8   3       99.60       87.11      2.41 o 
   6  -8   3       55.81       47.88      3.37 o 
   7  -8   3      171.98      164.42      5.11 o 
   8  -8   3       30.52       25.87      2.04 o 
   9  -8   3        6.36        4.39      2.02 o 
 -10  -7   3        2.86        2.41      1.05 o 
  -9  -7   3        1.34        0.95      0.93 o 
  -8  -7   3       80.46       79.64      2.85 o 
  -7  -7   3      455.24      451.74      7.59 o 
  -6  -7   3        0.42        1.01      0.66 o 
  -5  -7   3       16.45       16.89      1.61 o 
  -4  -7   3      213.08      206.04      3.55 o 
  -3  -7   3       70.57       63.31      1.69 o 
  -2  -7   3      519.11      508.66      5.30 o 
  -1  -7   3       69.33       71.29      1.41 o 
   0  -7   3      114.64      122.31      1.96 o 
   1  -7   3      147.06      141.32      2.18 o 
   2  -7   3        2.25        2.17      0.45 o 
   3  -7   3        4.67        5.38      0.65 o 
   4  -7   3        5.08        2.25      0.57 o 
   5  -7   3       11.73       10.02      0.92 o 
   6  -7   3       19.90       22.16      1.30 o 
   7  -7   3       84.97       92.17      2.90 o 
   8  -7   3       17.31       14.24      1.67 o 
   9  -7   3       10.42        7.83      1.45 o 
  10  -7   3       11.20        9.13      1.67 o 
 -11  -6   3       20.05       19.90      3.71 o 
 -10  -6   3        1.37        1.08      1.00 o 
  -9  -6   3      223.82      204.82      4.82 o 
  -8  -6   3      112.48      113.27      3.35 o 
  -7  -6   3       46.79       43.26      2.87 o 
  -6  -6   3        7.19        9.74      1.09 o 
  -5  -6   3       18.36       16.55      1.46 o 
  -4  -6   3      151.95      147.20      2.70 o 
  -3  -6   3        6.82        5.97      0.48 o 
  -2  -6   3      387.97      476.67      4.86 o 
  -1  -6   3      316.46      335.81      3.71 o 
   0  -6   3       38.59       28.24      0.90 o 
   1  -6   3      307.71      353.39      4.29 o 
   2  -6   3       69.67       67.57      1.66 o 
   3  -6   3       72.60       96.31      2.07 o 
   4  -6   3        5.79        9.06      0.71 o 
   5  -6   3        1.66        1.52      0.46 o 
   6  -6   3      550.81      520.75      5.90 o 
   7  -6   3        6.69        5.52      0.74 o 
   8  -6   3       19.70       19.87      1.53 o 
   9  -6   3        4.35        4.93      1.23 o 
  10  -6   3       75.93       88.24      3.50 o 
 -11  -5   3       33.94       27.82      2.65 o 
 -10  -5   3        0.32        0.76      0.88 o 
  -9  -5   3      351.83      357.69      7.05 o 
  -8  -5   3       19.32       18.62      1.63 o 
  -7  -5   3        3.52        4.40      1.16 o 
  -6  -5   3        8.79        9.12      1.00 o 
  -5  -5   3       54.92       51.04      1.67 o 
  -4  -5   3        9.58       12.44      0.70 o 
  -3  -5   3       54.43       79.85      1.56 o 
  -2  -5   3      240.68      273.03      3.45 o 
  -1  -5   3       91.01       95.81      1.37 o 
   0  -5   3      100.92      102.23      1.53 o 
   1  -5   3       53.66       82.87      1.57 o 
   2  -5   3        5.09        4.93      1.05 o 
   3  -5   3       57.73       57.39      1.30 o 
   4  -5   3      168.64      184.60      2.65 o 
   5  -5   3      130.33      132.35      2.54 o 
   6  -5   3      573.65      576.83      6.27 o 
   7  -5   3       12.26       11.78      0.99 o 
   8  -5   3        0.21        0.45      0.59 o 
   9  -5   3       16.87       14.41      2.02 o 
  10  -5   3        1.03       -0.33      0.89 o 
 -12  -4   3       64.94       64.18      3.89 o 
 -11  -4   3       12.37       10.08      1.45 o 
 -10  -4   3        4.60        3.00      1.00 o 
  -9  -4   3       34.30       33.47      1.79 o 
  -8  -4   3       77.87       77.00      2.68 o 
  -7  -4   3     1622.81     1658.78     17.81 o 
  -6  -4   3      441.47      423.45      5.69 o 
  -5  -4   3      203.72      214.59      3.20 o 
  -4  -4   3        0.49        2.17      0.30 o 
  -3  -4   3     2459.93     2633.44     21.77 o 
  -2  -4   3      178.87      186.50      2.24 o 
  -1  -4   3      208.23      203.99      2.39 o 
   0  -4   3      750.28      787.94      7.02 o 
   1  -4   3      310.91      330.88      3.86 o 
   2  -4   3     2329.14     2596.52     19.76 o 
   3  -4   3      116.75      131.40      2.02 o 
   4  -4   3      533.76      608.53      6.12 o 
   5  -4   3     1529.04     1509.43     13.50 o 
   6  -4   3       27.02       24.65      1.38 o 
   7  -4   3      123.58      119.71      2.54 o 
   8  -4   3       25.97       31.90      2.09 o 
   9  -4   3       46.97       43.66      2.52 o 
  10  -4   3        0.37        0.83      0.92 o 
 -12  -3   3       60.84       68.23      3.08 o 
 -11  -3   3        0.02        0.54      0.93 o 
 -10  -3   3       54.49       57.52      2.20 o 
  -9  -3   3       65.14       68.95      2.11 o 
  -8  -3   3       33.68       33.34      1.54 o 
  -7  -3   3       53.19       40.14      1.64 o 
  -6  -3   3       26.77       34.63      1.10 o 
  -5  -3   3     1448.73     1543.62     12.56 o 
  -4  -3   3      367.25      372.29      3.60 o 
  -3  -3   3      917.55      916.47      9.89 o 
  -2  -3   3        6.76       11.51      0.44 o 
  -1  -3   3     4967.82     5027.58     37.94 o 
   0  -3   3       17.10       20.53      0.62 o 
   1  -3   3      779.54      881.98      7.10 o 
   2  -3   3      655.69      652.36      8.51 o 
   3  -3   3      206.55      234.51      2.86 o 
   4  -3   3      490.96      466.93      4.91 o 
   5  -3   3      103.11       83.84      2.69 o 
   6  -3   3     1203.52     1222.49     11.38 o 
   7  -3   3      525.46      530.86     11.06 o 
   8  -3   3        0.94        1.61      0.65 o 
   9  -3   3        1.47        2.13      0.84 o 
  10  -3   3       38.42       44.13      2.41 o 
  11  -3   3        0.15       -0.57      0.95 o 
 -12  -2   3       85.60       92.93      3.08 o 
 -11  -2   3        7.73        6.58      1.15 o 
 -10  -2   3       58.17       56.57      2.41 o 
  -9  -2   3       20.62       23.73      1.48 o 
  -8  -2   3      421.93      415.85      5.82 o 
  -7  -2   3       98.21       97.73      2.16 o 
  -6  -2   3       13.68       16.97      0.84 o 
  -5  -2   3      265.10      288.43      3.16 o 
  -4  -2   3      657.22      715.09      6.73 o 
  -3  -2   3      288.51      300.41      3.86 o 
  -2  -2   3      457.01      438.04      4.23 o 
  -1  -2   3      785.18      763.05      6.89 o 
   0  -2   3     2038.54     2039.41     18.31 o 
   1  -2   3      513.73      501.02      4.73 o 
   2  -2   3      745.43      697.45      6.37 o 
   3  -2   3      154.04      143.02      2.01 o 
   4  -2   3      478.82      471.81      5.14 o 
   5  -2   3      172.56      153.07      2.54 o 
   6  -2   3      200.55      196.53      3.46 o 
   7  -2   3      423.15      428.30      6.26 o 
   8  -2   3       88.35       94.46      2.34 o 
   9  -2   3        3.77        5.32      0.99 o 
  10  -2   3        0.68        0.67      0.89 o 
  11  -2   3        1.58        1.27      0.99 o 
 -12  -1   3        1.45        1.42      0.92 o 
 -11  -1   3       11.09       10.63      1.75 o 
 -10  -1   3      345.57      337.94      4.85 o 
  -9  -1   3      793.04      779.54      9.52 o 
  -8  -1   3        0.00        0.70      0.42 o 
  -7  -1   3       41.76       43.04      1.16 o 
  -6  -1   3        0.20       -0.19      0.19 o 
  -5  -1   3      262.74      265.13      2.75 o 
  -4  -1   3       81.39       75.35      1.34 o 
  -3  -1   3      339.48      361.39      3.31 o 
  -2  -1   3    12446.87    11934.04    100.20 o 
  -1  -1   3      202.05      205.87      2.49 o 
   0  -1   3     1151.79     1078.12     21.80 o 
   1  -1   3       54.55       58.32      1.01 o 
   2  -1   3      322.03      335.25      3.89 o 
   3  -1   3      456.70      463.20      4.63 o 
   4  -1   3       57.80       74.55      1.33 o 
   5  -1   3        0.01        0.74      0.32 o 
   6  -1   3     1139.95     1111.23     11.59 o 
   7  -1   3        8.17        9.49      1.81 o 
   8  -1   3        1.20        0.53      0.60 o 
   9  -1   3        0.39        0.00      0.88 o 
  10  -1   3        3.58        3.79      1.09 o 
  11  -1   3        0.04        0.43      1.03 o 
 -12   0   3       10.68       10.71      1.37 o 
 -11   0   3        1.32        1.64      0.93 o 
 -10   0   3       36.60       34.46      2.32 o 
  -9   0   3      280.30      291.09      4.71 o 
  -8   0   3       17.30       18.13      1.10 o 
  -7   0   3       85.60       94.31      1.32 o 
  -6   0   3       47.65       51.03      0.85 o 
  -5   0   3      320.93      314.34      2.94 o 
  -4   0   3        2.89        4.17      0.29 o 
  -3   0   3      861.53      857.99      7.27 o 
  -2   0   3     1803.66     1777.13     17.15 o 
  -1   0   3      101.96      116.72      1.59 o 
   0   0   3     1736.84     1736.55     18.80 o 
   1   0   3       18.04       13.41      0.48 o 
   2   0   3      429.20      499.88      4.52 o 
   3   0   3     1118.58     1162.00      9.07 o 
   4   0   3      127.15      148.15      2.34 o 
   5   0   3      208.14      198.09      2.82 o 
   6   0   3      626.43      609.12      6.52 o 
   7   0   3       79.02       73.14      1.96 o 
   8   0   3       28.94       28.32      1.71 o 
   9   0   3       11.25        6.35      1.59 o 
  10   0   3       41.29       41.06      2.69 o 
  11   0   3       93.99       90.11      3.72 o 
 -12   1   3       32.59       34.78      3.45 o 
 -11   1   3       71.41       74.65      2.02 o 
 -10   1   3       23.40       20.47      1.36 o 
  -9   1   3       75.58       70.37      1.64 o 
  -8   1   3      405.52      372.81      3.65 o 
  -7   1   3      191.21      222.17      2.49 o 
  -6   1   3      452.65      434.57      3.66 o 
  -5   1   3       20.75       17.77      1.05 o 
  -4   1   3      287.98      273.86      2.82 o 
  -3   1   3      608.02      622.02      4.53 o 
  -2   1   3        1.57        2.30      0.20 o 
  -1   1   3     4356.51     4364.60     36.71 o 
   0   1   3     2073.16     2055.51     16.54 o 
   1   1   3     2097.99     2146.37     15.57 o 
   2   1   3      577.73      611.22      6.62 o 
   3   1   3      478.54      557.69      4.53 o 
   4   1   3     3725.30     4004.93     29.05 o 
   5   1   3       17.67       15.21      0.84 o 
   6   1   3       10.78       12.95      0.87 o 
   7   1   3        3.72        2.58      0.68 o 
   8   1   3       32.42       25.74      1.49 o 
   9   1   3        0.00       -0.25      0.88 o 
  10   1   3       41.96       36.06      2.63 o 
 -12   2   3       30.49       29.48      1.79 o 
 -11   2   3        2.17        2.05      0.81 o 
 -10   2   3       27.60       29.12      1.71 o 
  -9   2   3       13.29        9.84      1.04 o 
  -8   2   3       11.00        6.23      0.43 o 
  -7   2   3      182.08      197.59      1.89 o 
  -6   2   3       40.96       62.64      0.99 o 
  -5   2   3     2059.61     2226.69     15.27 o 
  -4   2   3     1833.14     1907.83     12.51 o 
  -3   2   3      219.00      250.17      1.95 o 
  -2   2   3      357.51      345.67      2.86 o 
  -1   2   3     7039.89     6955.27     48.08 o 
   0   2   3     5077.49     5096.46     30.66 o 
   1   2   3      876.32      893.39      6.72 o 
   2   2   3     1380.41     1525.22     10.02 o 
   3   2   3      647.93      671.87      4.86 o 
   4   2   3      954.53     1027.74      8.93 o 
   5   2   3       85.02       99.18      1.92 o 
   6   2   3     1609.78     1632.79     14.89 o 
   7   2   3      761.09      746.93      8.58 o 
   8   2   3        0.09        0.19      0.63 o 
   9   2   3        0.00        0.87      0.79 o 
  10   2   3      199.90      213.09      5.47 o 
 -12   3   3       33.15       41.06      2.03 o 
 -11   3   3       23.72       23.07      1.14 o 
 -10   3   3       12.87       11.91      0.93 o 
  -9   3   3      628.36      572.49      5.94 o 
  -8   3   3       63.14       57.34      0.99 o 
  -7   3   3        4.71        7.07      0.41 o 
  -6   3   3      155.60      178.20      1.70 o 
  -5   3   3       81.12       87.91      1.32 o 
  -4   3   3      548.37      617.50      4.27 o 
  -3   3   3     1469.01     1525.67     10.22 o 
  -2   3   3      131.95      154.37      1.50 o 
  -1   3   3     4514.94     4618.23     34.00 o 
   0   3   3      575.86      557.83      4.54 o 
   1   3   3      656.42      718.94      5.39 o 
   2   3   3      363.85      368.93      2.92 o 
   3   3   3       72.77       90.93      1.10 o 
   4   3   3       44.40       37.09      1.04 o 
   5   3   3        0.61        0.56      0.63 o 
   6   3   3     1177.93     1232.71     10.82 o 
   7   3   3        8.46        3.27      0.70 o 
   8   3   3      339.85      339.46      5.15 o 
   9   3   3      105.84       91.67      2.93 o 
  10   3   3       17.72       12.44      1.67 o 
 -12   4   3       79.19       87.30      3.35 o 
 -11   4   3       33.03       33.54      1.47 o 
 -10   4   3       97.13       92.20      2.15 o 
  -9   4   3        7.46        5.40      0.52 o 
  -8   4   3        4.26        3.75      0.39 o 
  -7   4   3       33.26       36.39      0.80 o 
  -6   4   3       23.01       28.27      0.64 o 
  -5   4   3       85.96       99.20      1.13 o 
  -4   4   3      188.30      213.92      2.28 o 
  -3   4   3      424.78      488.51      3.98 o 
  -2   4   3       96.89      107.15      1.54 o 
  -1   4   3       33.49       60.43      1.02 o 
   0   4   3        0.22        0.34      0.21 o 
   1   4   3      144.11      155.50      1.77 o 
   2   4   3      126.33      122.81      1.52 o 
   3   4   3       48.92       39.34      0.90 o 
   4   4   3       10.66        7.96      0.62 o 
   5   4   3        6.96        5.68      1.30 o 
   6   4   3      204.92      188.91      2.99 o 
   7   4   3      119.77      118.28      2.44 o 
   8   4   3      442.48      428.70      6.10 o 
   9   4   3      102.57       91.53      3.03 o 
  10   4   3       21.43       17.24      1.75 o 
 -12   5   3        4.18        1.56      1.62 o 
 -11   5   3        7.62        9.58      1.45 o 
 -10   5   3      341.65      310.12      4.86 o 
  -9   5   3      163.73      163.06      2.71 o 
  -8   5   3       31.34       31.20      1.11 o 
  -7   5   3      225.19      224.58      2.88 o 
  -6   5   3       33.14       37.68      0.95 o 
  -5   5   3      496.98      448.91      4.50 o 
  -4   5   3      313.16      301.64      4.86 o 
  -3   5   3        0.33        2.12      0.42 o 
  -2   5   3     1349.68     1454.21     12.19 o 
  -1   5   3       58.91       63.14      1.20 o 
   0   5   3       20.84       17.25      0.87 o 
   1   5   3       56.85       55.13      1.04 o 
   2   5   3       77.33       88.78      1.36 o 
   3   5   3       23.94       21.15      1.05 o 
   4   5   3       16.76       24.41      1.13 o 
   5   5   3        2.35        0.93      0.65 o 
   6   5   3        4.12        1.26      0.53 o 
   7   5   3        0.00       -0.32      0.55 o 
   8   5   3       57.61       57.52      2.33 o 
   9   5   3        9.87        4.73      1.18 o 
 -12   6   3      166.76      173.36      9.94 o 
 -11   6   3       16.42       19.79      1.89 o 
 -10   6   3        4.21        4.19      0.93 o 
  -9   6   3       60.99       58.49      1.92 o 
  -8   6   3       27.01       24.14      1.12 o 
  -7   6   3      378.53      368.24      4.73 o 
  -6   6   3       80.91       75.38      1.40 o 
  -5   6   3      267.04      290.40      3.17 o 
  -4   6   3      458.10      427.28      6.10 o 
  -3   6   3      592.77      600.28      7.74 o 
  -2   6   3      639.39      680.94      8.54 o 
  -1   6   3       31.77       33.37      1.24 o 
   0   6   3        1.66        1.60      0.33 o 
   1   6   3       17.35       16.35      0.66 o 
   2   6   3       47.95       40.66      1.10 o 
   3   6   3      800.11      768.04     10.55 o 
   4   6   3        0.77        1.23      0.47 o 
   5   6   3        9.84        9.41      0.90 o 
   6   6   3      167.54      155.74      2.83 o 
   7   6   3       10.91       10.77      1.16 o 
   8   6   3        0.04       -0.25      0.89 o 
   9   6   3       62.29       64.48      2.93 o 
 -11   7   3        2.55        0.76      1.34 o 
 -10   7   3       87.27       79.81      3.75 o 
  -9   7   3       16.87       17.37      1.53 o 
  -8   7   3       36.20       36.81      1.60 o 
  -7   7   3      134.18      129.22      2.43 o 
  -6   7   3     1114.46     1084.39     10.61 o 
  -5   7   3     1531.44     1464.40     19.85 o 
  -4   7   3        6.28        6.97      0.79 o 
  -3   7   3      153.54      154.74      3.15 o 
  -2   7   3      123.83      126.81      2.76 o 
  -1   7   3       20.57       30.51      2.02 o 
   0   7   3       52.67       44.88      2.35 o 
   1   7   3        9.45        7.71      0.79 o 
   2   7   3      183.81      188.77      5.18 o 
   3   7   3      677.98      678.55      9.81 o 
   4   7   3       61.83       60.78      1.96 o 
   5   7   3       18.08       16.24      1.27 o 
   6   7   3       63.77       63.66      4.19 o 
   7   7   3        7.56        7.94      1.38 o 
   8   7   3      147.39      152.77      4.73 o 
 -11   8   3        7.82       10.38      2.00 o 
 -10   8   3        0.91        1.31      1.00 o 
  -9   8   3      118.14      127.43      3.86 o 
  -8   8   3        0.22        0.50      0.69 o 
  -7   8   3      239.58      232.20      4.14 o 
  -6   8   3      141.47      138.10      3.40 o 
  -5   8   3     3166.74     3107.27     30.22 o 
  -4   8   3      194.99      188.12      5.31 o 
  -3   8   3     1489.61     1406.85     16.91 o 
  -2   8   3      366.70      363.61      5.65 o 
  -1   8   3        7.52        4.08      1.37 o 
   0   8   3       62.51       57.86      1.90 o 
   1   8   3        0.46        1.38      0.64 o 
   2   8   3      206.56      190.81      8.15 o 
   3   8   3       82.73       77.83      3.45 o 
   4   8   3        0.41        0.34      1.18 o 
   5   8   3       12.78       11.95      1.88 o 
   6   8   3      479.84      470.80     10.32 o 
   7   8   3        0.00        0.00      0.97 o 
   8   8   3      272.51      264.14      6.27 o 
 -10   9   3       20.54       20.19      2.04 o 
  -9   9   3        7.02        7.51      1.38 o 
  -8   9   3       41.78       39.66      3.03 o 
  -7   9   3      252.09      247.54      5.16 o 
  -6   9   3      234.37      240.87      5.02 o 
  -5   9   3       36.81       37.26      2.11 o 
  -4   9   3      255.07      232.64      4.56 o 
  -3   9   3     1733.82     1663.39     19.46 o 
  -2   9   3       71.18       66.47      2.17 o 
  -1   9   3     1441.18     1360.99     16.30 o 
   0   9   3       59.15       48.10      1.98 o 
   1   9   3      103.43       98.49      3.88 o 
   2   9   3       45.32       33.68      3.98 o 
   3   9   3        3.08        5.65      1.46 o 
   4   9   3       56.63       54.95      3.34 o 
   5   9   3        3.26        5.63      1.73 o 
   6   9   3       74.91       84.93      4.02 o 
   7   9   3      287.28      330.21      8.71 o 
 -10  10   3       12.91       14.65      2.27 o 
  -9  10   3        3.16        0.57      1.34 o 
  -8  10   3        8.36        9.67      2.84 o 
  -7  10   3       59.97       71.72      3.61 o 
  -6  10   3      126.00      123.89      3.49 o 
  -5  10   3       79.97       79.07      4.69 o 
  -4  10   3       44.14       42.14      2.11 o 
  -3  10   3      159.22      160.90      7.77 o 
  -2  10   3        1.42        1.02      0.69 o 
  -1  10   3      344.47      329.02      5.70 o 
   0  10   3       11.84       13.80      1.53 o 
   1  10   3       98.80       87.25      7.58 o 
   2  10   3        8.93        8.39      2.84 o 
   3  10   3        0.93        0.83      1.52 o 
   4  10   3       23.79       24.70      3.03 o 
   5  10   3       17.98       11.82      2.14 o 
   6  10   3        0.14       -1.00      1.46 o 
  -9  11   3       50.68       49.34      5.50 o 
  -8  11   3        4.50        2.76      1.46 o 
  -7  11   3        0.54        0.51      1.18 o 
  -6  11   3       23.33       22.19      2.41 o 
  -5  11   3       58.60       60.50      2.66 o 
  -4  11   3        1.54        0.51      0.95 o 
  -3  11   3        0.01       -0.78      0.78 o 
  -2  11   3      185.38      144.79      4.83 o 
  -1  11   3       52.98       49.31      3.22 o 
   0  11   3       37.84       34.59      3.41 o 
   1  11   3       29.20       34.57      2.91 o 
   2  11   3       35.81       33.84      2.91 o 
   3  11   3        0.18       -0.38      2.27 o 
   4  11   3       19.84       16.86      2.37 o 
   5  11   3       74.31       81.78      4.53 o 
  -8  12   3        0.40        1.24      1.46 o 
  -7  12   3       49.67       51.13      5.12 o 
  -6  12   3       21.16       19.95      2.41 o 
  -5  12   3       48.41       62.08      6.26 o 
  -4  12   3        8.69        7.58      1.61 o 
  -3  12   3        8.12        8.12      1.47 o 
  -2  12   3       16.27       17.95      1.89 o 
  -1  12   3        1.83        1.18      1.18 o 
   0  12   3       56.73       54.81      4.17 o 
   1  12   3        2.67        0.45      1.46 o 
   2  12   3        0.08       -1.24      1.32 o 
   3  12   3       94.67      109.15      5.07 o 
   4  12   3        9.14       13.54      2.46 o 
  -6  13   3       12.01       14.96      2.27 o 
  -5  13   3      199.51      201.32      9.48 o 
  -4  13   3        0.51        1.52      1.34 o 
  -3  13   3       66.08       80.38      4.02 o 
  -2  13   3        1.17        1.93      1.71 o 
  -1  13   3       16.82       21.56      2.68 o 
   0  13   3       32.56       26.73      2.91 o 
   1  13   3        4.92        4.77      1.82 o 
   2  13   3        2.49        1.68      1.82 o 
  -4  14   3        7.33        9.10      3.03 o 
  -3  14   3      529.88      564.15     17.82 o 
  -2  14   3       36.31       35.74      3.34 o 
  -1  14   3        0.01       -0.41      1.54 o 
  -3 -14   4        5.83        6.07      2.65 o 
  -2 -14   4        1.81        0.76      2.27 o 
  -1 -14   4       89.13       93.65      6.45 o 
   0 -14   4       42.29       37.91      4.93 o 
   1 -14   4        4.19        3.79      2.65 o 
   2 -14   4       27.03       18.96      3.79 o 
  -5 -13   4        0.26        1.14      1.90 o 
  -4 -13   4        0.02        0.19      1.34 o 
  -3 -13   4       75.12       76.58      3.88 o 
  -2 -13   4       81.33       87.02      8.15 o 
  -1 -13   4       11.90        8.81      2.09 o 
   0 -13   4       10.49       14.50      2.14 o 
   1 -13   4        5.51        5.79      1.46 o 
   2 -13   4        6.90        2.00      1.46 o 
   3 -13   4        2.77        4.74      1.61 o 
   4 -13   4       16.82       10.10      2.65 o 
  -6 -12   4       28.04       27.68      4.17 o 
  -5 -12   4        8.12        6.80      1.73 o 
  -4 -12   4       28.74       30.48      2.81 o 
  -3 -12   4       89.03       83.12      3.88 o 
  -2 -12   4       31.73       33.47      3.41 o 
  -1 -12   4        0.87       -1.14      1.90 o 
   0 -12   4       13.10       11.00      2.46 o 
   1 -12   4       13.92       14.10      2.27 o 
   2 -12   4       28.89       20.83      2.27 o 
   3 -12   4       60.12       51.86      3.34 o 
   4 -12   4        1.90        2.68      1.16 o 
   5 -12   4        3.60        2.30      1.16 o 
   6 -12   4       11.22        6.53      1.60 o 
  -8 -11   4       38.45       41.70      4.93 o 
  -7 -11   4       34.10       25.78      4.17 o 
  -6 -11   4      308.10      307.10     11.37 o 
  -5 -11   4       40.70       35.96      2.81 o 
  -4 -11   4        0.67        1.90      1.34 o 
  -3 -11   4       18.89       20.44      2.65 o 
  -2 -11   4        0.35        0.38      1.07 o 
  -1 -11   4       19.78       18.50      2.00 o 
   0 -11   4       37.55       40.10      2.81 o 
   1 -11   4      105.86       99.05      3.75 o 
   2 -11   4        8.08       12.70      1.45 o 
   3 -11   4        0.29       -0.28      0.76 o 
   4 -11   4        5.29        2.55      0.92 o 
   5 -11   4        3.79        4.69      1.23 o 
   6 -11   4        6.61        6.59      1.73 o 
   7 -11   4        0.16        0.14      1.46 o 
  -9 -10   4      161.85      151.24      4.67 o 
  -8 -10   4       35.33       30.25      2.81 o 
  -7 -10   4      745.18      769.59     14.47 o 
  -6 -10   4       11.32       11.37      2.65 o 
  -5 -10   4       32.89       28.44      3.03 o 
  -4 -10   4       35.13       32.40      2.54 o 
  -3 -10   4       20.61       21.70      2.46 o 
  -2 -10   4      429.89      428.49      7.62 o 
  -1 -10   4        0.49        0.55      0.71 o 
   0 -10   4        0.62        0.48      0.87 o 
   1 -10   4      210.92      195.92      4.51 o 
   2 -10   4      148.26      164.74      4.10 o 
   3 -10   4      168.37      128.77      4.10 o 
   4 -10   4      328.06      304.00      6.26 o 
   5 -10   4       45.82       41.85      2.55 o 
   6 -10   4       16.75        8.34      1.61 o 
   7 -10   4       20.53       17.74      2.97 o 
   8 -10   4      137.87      142.39      6.65 o 
  -9  -9   4       39.79       35.61      2.53 o 
  -8  -9   4        5.48        3.30      1.15 o 
  -7  -9   4     1705.25     1779.21     22.69 o 
  -6  -9   4        0.36        1.18      0.78 o 
  -5  -9   4      768.34      818.74     12.20 o 
  -4  -9   4       85.84       84.38      2.67 o 
  -3  -9   4       33.65       37.93      4.03 o 
  -2  -9   4        8.40        8.23      1.09 o 
  -1  -9   4     1015.74     1003.37     14.06 o 
   0  -9   4        3.57        3.13      0.76 o 
   1  -9   4       94.46       84.07      2.08 o 
   2  -9   4       14.66       24.87      1.36 o 
   3  -9   4       91.04       89.26      3.34 o 
   4  -9   4      477.05      426.05      7.89 o 
   5  -9   4       70.04       56.92      2.41 o 
   6  -9   4        4.30        2.38      0.84 o 
   7  -9   4        7.28        6.11      1.78 o 
   8  -9   4      135.49      140.21      4.38 o 
 -10  -8   4       12.08       11.57      1.83 o 
  -9  -8   4        4.92        3.54      1.09 o 
  -8  -8   4        1.48        0.97      1.03 o 
  -7  -8   4        2.18        2.27      0.93 o 
  -6  -8   4      253.43      240.51      4.96 o 
  -5  -8   4     1017.20     1013.93     13.97 o 
  -4  -8   4      178.08      185.02      3.86 o 
  -3  -8   4        0.00        0.11      0.45 o 
  -2  -8   4       43.79       51.51      1.73 o 
  -1  -8   4       18.78       14.71      1.56 o 
   0  -8   4        0.11       -0.04      0.32 o 
   1  -8   4      332.62      320.96      4.44 o 
   2  -8   4       64.14       48.28      1.79 o 
   3  -8   4       28.91       26.99      1.56 o 
   4  -8   4        6.08        6.32      0.89 o 
   5  -8   4       77.56       74.07      4.21 o 
   6  -8   4      377.26      345.16      5.78 o 
   7  -8   4      127.21      127.70      5.11 o 
   8  -8   4       22.36       29.56      2.39 o 
   9  -8   4        0.11        0.40      1.23 o 
 -11  -7   4       18.40       18.93      2.11 o 
 -10  -7   4       29.29       32.60      2.41 o 
  -9  -7   4      111.38      114.91      5.98 o 
  -8  -7   4       25.24       24.90      1.94 o 
  -7  -7   4       40.03       31.57      2.04 o 
  -6  -7   4      164.77      154.88      4.56 o 
  -5  -7   4        0.30        1.26      0.66 o 
  -4  -7   4      199.27      207.03      3.55 o 
  -3  -7   4      493.68      487.68      6.47 o 
  -2  -7   4      574.22      516.29      6.25 o 
  -1  -7   4       20.50       34.51      1.04 o 
   0  -7   4        6.39        9.82      0.68 o 
   1  -7   4       15.47       18.27      1.00 o 
   2  -7   4        0.10       -0.32      0.36 o 
   3  -7   4       13.69       15.92      0.92 o 
   4  -7   4       87.21       79.85      1.81 o 
   5  -7   4        6.25       10.50      0.99 o 
   6  -7   4       36.47       31.13      1.75 o 
   7  -7   4       30.60       23.52      1.60 o 
   8  -7   4       28.43       24.91      2.04 o 
   9  -7   4       57.87       65.32      3.64 o 
 -11  -6   4       13.18        9.89      1.53 o 
 -10  -6   4        0.17        1.03      0.93 o 
  -9  -6   4        1.81       -0.30      0.78 o 
  -8  -6   4       10.61       13.19      1.45 o 
  -7  -6   4       86.00       68.97      3.03 o 
  -6  -6   4        6.16        6.45      2.09 o 
  -5  -6   4       82.75       86.76      2.47 o 
  -4  -6   4        8.15        8.73      0.99 o 
  -3  -6   4      207.12      223.36      3.54 o 
  -2  -6   4      509.52      478.80      4.51 o 
  -1  -6   4        1.57        0.92      0.29 o 
   0  -6   4      205.60      193.69      2.49 o 
   1  -6   4        1.77        1.08      0.38 o 
   2  -6   4      131.63      139.41      2.42 o 
   3  -6   4        6.20        4.79      0.55 o 
   4  -6   4       38.24       28.90      1.21 o 
   5  -6   4       26.54       24.72      1.18 o 
   6  -6   4       98.65      102.59      2.18 o 
   7  -6   4        0.93        0.21      0.63 o 
   8  -6   4        0.98        1.38      0.79 o 
   9  -6   4       52.05       53.84      2.63 o 
  10  -6   4        2.00        2.44      1.23 o 
 -12  -5   4        2.87        3.41      2.27 o 
 -11  -5   4        7.61        7.63      1.45 o 
 -10  -5   4       14.99       13.17      1.53 o 
  -9  -5   4       23.57       23.91      1.97 o 
  -8  -5   4        7.19        5.17      0.93 o 
  -7  -5   4      405.49      414.53      6.79 o 
  -6  -5   4      384.31      417.46      9.67 o 
  -5  -5   4       83.07       85.43      1.98 o 
  -4  -5   4       64.03       65.79      1.53 o 
  -3  -5   4      110.87      124.38      1.93 o 
  -2  -5   4        0.06        3.07      0.94 o 
  -1  -5   4      727.64      767.97      6.71 o 
   0  -5   4        0.15        1.33      0.31 o 
   1  -5   4      314.98      313.88      3.43 o 
   2  -5   4       80.93       82.95      1.58 o 
   3  -5   4       57.21       64.34      1.42 o 
   4  -5   4      219.51      234.35      4.05 o 
   5  -5   4        9.05       12.49      0.87 o 
   6  -5   4      194.02      188.27      3.08 o 
   7  -5   4      170.58      172.26      3.25 o 
   8  -5   4        4.77        4.16      1.97 o 
   9  -5   4      102.26      116.98      3.45 o 
  10  -5   4       14.55       18.14      1.75 o 
 -12  -4   4        0.53        0.67      1.00 o 
 -11  -4   4       42.33       42.12      2.55 o 
 -10  -4   4        1.03        0.63      0.88 o 
  -9  -4   4       21.70       24.84      1.89 o 
  -8  -4   4       29.48       28.10      1.82 o 
  -7  -4   4      988.45     1012.37     13.42 o 
  -6  -4   4      308.44      297.66      6.16 o 
  -5  -4   4      117.28      139.80      2.30 o 
  -4  -4   4        4.00        5.91      0.46 o 
  -3  -4   4      426.09      444.81      4.21 o 
  -2  -4   4      216.50      258.77      2.93 o 
  -1  -4   4       92.14       80.47      1.33 o 
   0  -4   4      319.31      363.52      3.73 o 
   1  -4   4       37.32       53.01      0.99 o 
   2  -4   4      137.99      153.21      1.87 o 
   3  -4   4      804.38      832.97      7.89 o 
   4  -4   4      175.56      186.21      2.73 o 
   5  -4   4      187.81      174.31      2.73 o 
   6  -4   4      365.40      336.56      4.37 o 
   7  -4   4        5.11        5.93      0.85 o 
   8  -4   4      111.32      116.54      2.78 o 
   9  -4   4        7.37        8.63      2.11 o 
  10  -4   4        7.05        6.97      1.70 o 
 -12  -3   4       17.20       19.62      1.97 o 
 -11  -3   4       22.87       19.86      1.89 o 
 -10  -3   4       66.64       68.06      3.08 o 
  -9  -3   4        5.20        0.72      0.81 o 
  -8  -3   4     1028.18      980.64     13.28 o 
  -7  -3   4      405.39      382.36      6.26 o 
  -6  -3   4       35.59       39.16      1.27 o 
  -5  -3   4     2700.55     2912.76     29.77 o 
  -4  -3   4      427.90      466.83      4.33 o 
  -3  -3   4     1181.21     1287.61     10.28 o 
  -2  -3   4     1035.91     1094.00      8.83 o 
  -1  -3   4       53.74       68.03      1.15 o 
   0  -3   4       12.08       10.60      1.07 o 
   1  -3   4      194.98      191.30      2.51 o 
   2  -3   4      639.80      640.57      6.13 o 
   3  -3   4       29.72       22.96      0.93 o 
   4  -3   4        9.37       12.95      0.77 o 
   5  -3   4     1009.06      991.07      9.44 o 
   6  -3   4      737.68      752.58      8.44 o 
   7  -3   4        1.41        1.54      0.76 o 
   8  -3   4        1.33        2.01      0.67 o 
   9  -3   4       58.78       57.50      2.60 o 
  10  -3   4       34.25       37.83      2.32 o 
 -12  -2   4        1.43        1.04      0.95 o 
 -11  -2   4        0.00        1.03      0.93 o 
 -10  -2   4      179.58      183.38      3.62 o 
  -9  -2   4       87.67       77.42      2.16 o 
  -8  -2   4       53.57       49.09      1.44 o 
  -7  -2   4      247.87      249.58      4.59 o 
  -6  -2   4        1.12        1.23      0.38 o 
  -5  -2   4       92.14       93.32      1.88 o 
  -4  -2   4      117.27      113.35      1.62 o 
  -3  -2   4       80.56       83.62      1.16 o 
  -2  -2   4     1921.69     1855.19     15.57 o 
  -1  -2   4      736.31      650.09      5.96 o 
   0  -2   4      300.04      256.76      2.48 o 
   1  -2   4      112.96      106.32      1.50 o 
   2  -2   4      825.22      814.97      6.87 o 
   3  -2   4        6.34        4.07      0.45 o 
   4  -2   4      581.25      569.92      5.84 o 
   5  -2   4      794.44      774.70      7.67 o 
   6  -2   4      174.60      179.89      3.12 o 
   7  -2   4        1.36        0.83      0.59 o 
   8  -2   4      198.78      201.04      3.69 o 
   9  -2   4       55.57       55.94      2.64 o 
  10  -2   4        2.83        1.62      1.03 o 
 -12  -1   4      136.85      141.91      3.83 o 
 -11  -1   4       14.35       14.98      1.41 o 
 -10  -1   4       98.34      101.86      2.54 o 
  -9  -1   4      871.48      834.40     10.03 o 
  -8  -1   4       27.22       27.15      1.16 o 
  -7  -1   4       63.49       63.44      1.53 o 
  -6  -1   4        0.51        1.42      0.38 o 
  -5  -1   4        0.22        0.76      0.34 o 
  -4  -1   4      660.62      659.57      6.78 o 
  -3  -1   4      152.90      148.38      1.80 o 
  -2  -1   4     1467.90     1446.74     13.85 o 
  -1  -1   4     2232.21     2236.44     19.06 o 
   0  -1   4        6.91        8.87      0.66 o 
   1  -1   4      119.37      119.43      1.45 o 
   2  -1   4        8.14       10.97      0.82 o 
   3  -1   4        5.91        5.81      0.46 o 
   4  -1   4        0.29        0.25      0.31 o 
   5  -1   4      181.87      168.70      2.63 o 
   6  -1   4      136.15      126.10      2.84 o 
   7  -1   4        0.04       -0.09      0.57 o 
   8  -1   4        3.20       -0.08      0.84 o 
   9  -1   4       26.65       27.49      2.11 o 
  10  -1   4      133.77      147.08      3.88 o 
 -13   0   4        3.27        0.71      0.99 o 
 -12   0   4      126.12      141.31      3.65 o 
 -11   0   4       68.33       66.60      2.07 o 
 -10   0   4       17.00       14.53      0.97 o 
  -9   0   4       11.43       13.09      1.27 o 
  -8   0   4      156.83      149.97      2.51 o 
  -7   0   4      325.36      307.45      3.38 o 
  -6   0   4       33.16       25.63      1.39 o 
  -5   0   4      242.74      240.76      2.94 o 
  -4   0   4      234.68      221.36      2.53 o 
  -3   0   4      414.73      415.03      4.98 o 
  -2   0   4      286.39      283.49      2.81 o 
  -1   0   4       18.08       26.15      0.66 o 
   0   0   4     2151.29     2157.98     20.22 o 
   1   0   4      191.61      211.22      2.47 o 
   2   0   4       97.38       85.98      1.33 o 
   3   0   4       20.67       21.67      0.79 o 
   4   0   4      103.22      113.12      1.90 o 
   5   0   4        4.93        5.91      0.60 o 
   6   0   4        4.95        4.26      0.68 o 
   7   0   4       36.81       35.28      1.62 o 
   8   0   4       87.67       82.60      2.72 o 
   9   0   4        0.49        1.52      0.93 o 
  10   0   4       24.17       23.09      2.24 o 
 -13   1   4        2.57        1.61      0.90 o 
 -12   1   4        5.11        5.65      1.11 o 
 -11   1   4      146.06      148.15      2.78 o 
 -10   1   4      125.66      119.12      2.36 o 
  -9   1   4        0.09       -0.07      0.44 o 
  -8   1   4       86.07       83.31      1.28 o 
  -7   1   4        3.89        1.97      0.27 o 
  -6   1   4     1043.34     1063.08      9.96 o 
  -5   1   4     1094.15     1202.61      9.43 o 
  -4   1   4        0.17        0.31      0.18 o 
  -3   1   4     1357.51     1386.42     12.23 o 
  -2   1   4      374.96      401.73      4.28 o 
  -1   1   4       51.97       63.05      1.22 o 
   0   1   4      907.84      895.89      7.48 o 
   1   1   4       25.61       23.77      0.71 o 
   2   1   4      787.36      799.65      6.78 o 
   3   1   4      687.12      697.62      6.89 o 
   4   1   4      876.92      948.88      8.37 o 
   5   1   4       64.76       70.53      1.64 o 
   6   1   4      305.24      321.24      4.54 o 
   7   1   4       36.25       34.72      1.62 o 
   8   1   4       36.72       38.35      1.79 o 
   9   1   4       14.99        8.26      1.38 o 
  10   1   4       18.44       15.67      1.89 o 
 -13   2   4       48.42       52.36      2.93 o 
 -12   2   4      133.84      139.65      3.25 o 
 -11   2   4       25.31       25.38      1.75 o 
 -10   2   4        2.59        1.74      0.68 o 
  -9   2   4        9.29       10.29      0.79 o 
  -8   2   4        5.91        5.28      0.48 o 
  -7   2   4        2.04        4.70      0.40 o 
  -6   2   4      430.23      473.82      4.55 o 
  -5   2   4     1397.77     1484.34      9.61 o 
  -4   2   4      276.51      265.66      2.01 o 
  -3   2   4      101.23       95.06      0.98 o 
  -2   2   4      477.73      457.45      3.91 o 
  -1   2   4     1176.04     1270.25      9.66 o 
   0   2   4     2265.58     2288.47     19.01 o 
   1   2   4      246.96      248.39      2.36 o 
   2   2   4        7.30       13.14      0.49 o 
   3   2   4       57.00       46.85      0.86 o 
   4   2   4       21.16       19.05      0.96 o 
   5   2   4       49.21       44.31      1.36 o 
   6   2   4     1549.34     1503.01     14.97 o 
   7   2   4      104.13       93.12      2.34 o 
   8   2   4       35.88       35.01      1.79 o 
   9   2   4      248.99      246.36      5.02 o 
  10   2   4       61.25       71.18      3.64 o 
 -13   3   4      172.81      200.56      9.48 o 
 -12   3   4       27.21       28.25      1.95 o 
 -11   3   4        0.67        1.84      0.79 o 
 -10   3   4       80.02       74.78      2.32 o 
  -9   3   4       71.51       62.09      1.59 o 
  -8   3   4       11.27        8.18      0.62 o 
  -7   3   4      137.12      125.77      1.61 o 
  -6   3   4      279.05      286.85      2.39 o 
  -5   3   4      407.53      461.30      3.45 o 
  -4   3   4        1.29        3.12      0.25 o 
  -3   3   4     5560.90     5955.56     42.49 o 
  -2   3   4      456.80      506.71      4.28 o 
  -1   3   4      401.37      409.79      3.46 o 
   0   3   4     2568.02     2709.20     19.18 o 
   1   3   4        8.20        5.85      0.44 o 
   2   3   4       18.37       14.51      0.60 o 
   3   3   4       16.63       18.72      0.72 o 
   4   3   4      265.95      286.46      3.79 o 
   5   3   4      224.33      226.50      3.31 o 
   6   3   4      216.62      205.08      3.49 o 
   7   3   4      120.05      104.95      2.54 o 
   8   3   4     1259.73     1189.76     14.59 o 
   9   3   4      121.47      110.03      3.36 o 
  10   3   4        4.22        2.57      1.18 o 
 -12   4   4       54.47       46.47      3.34 o 
 -11   4   4        2.54        2.51      1.04 o 
 -10   4   4       60.61       50.00      2.47 o 
  -9   4   4       67.03       54.33      1.59 o 
  -8   4   4       16.68       11.81      0.67 o 
  -7   4   4      208.17      218.45      1.94 o 
  -6   4   4        0.63        0.70      0.20 o 
  -5   4   4      151.85      177.08      1.62 o 
  -4   4   4      208.67      234.18      2.18 o 
  -3   4   4        4.78        3.04      0.27 o 
  -2   4   4      681.03      817.63      7.54 o 
  -1   4   4     3340.66     3572.26     28.37 o 
   0   4   4      279.57      292.28      2.98 o 
   1   4   4       17.80       14.60      0.57 o 
   2   4   4        0.91        0.19      0.26 o 
   3   4   4      316.48      343.41      6.08 o 
   4   4   4        0.72        0.88      0.46 o 
   5   4   4       60.24       47.88      1.48 o 
   6   4   4       85.72       69.45      1.99 o 
   7   4   4       22.55       22.02      1.42 o 
   8   4   4      258.18      248.61      4.58 o 
   9   4   4       11.47        8.40      1.33 o 
 -12   5   4      115.20      132.76      4.23 o 
 -11   5   4        4.96        2.70      1.15 o 
 -10   5   4       10.80       13.61      1.45 o 
  -9   5   4       34.35       37.16      1.16 o 
  -8   5   4      220.79      238.22      3.16 o 
  -7   5   4      100.02       93.77      1.43 o 
  -6   5   4        0.57        0.53      0.29 o 
  -5   5   4      328.80      284.82      3.09 o 
  -4   5   4      314.90      340.60      3.36 o 
  -3   5   4        9.55       15.75      0.64 o 
  -2   5   4      356.30      374.64      3.92 o 
  -1   5   4       27.96       26.11      1.30 o 
   0   5   4        1.05        3.67      0.40 o 
   1   5   4        3.92        0.28      0.30 o 
   2   5   4      215.72      201.81      2.83 o 
   3   5   4      159.36      146.75      2.51 o 
   4   5   4       39.43       41.60      1.40 o 
   5   5   4       22.59       31.15      1.49 o 
   6   5   4       28.50       24.10      1.39 o 
   7   5   4        1.79        1.91      0.80 o 
   8   5   4       51.81       43.91      2.32 o 
   9   5   4        0.76       -0.29      0.92 o 
 -12   6   4        0.03        0.38      1.61 o 
 -11   6   4       21.02       17.78      2.27 o 
 -10   6   4       27.17       21.46      1.26 o 
  -9   6   4        0.22        0.38      0.62 o 
  -8   6   4      140.82      145.92      3.09 o 
  -7   6   4        3.75        3.54      0.59 o 
  -6   6   4      192.74      178.67      2.73 o 
  -5   6   4      572.67      563.11      9.75 o 
  -4   6   4       25.13       16.94      0.94 o 
  -3   6   4       39.18       27.38      1.18 o 
  -2   6   4      692.76      651.86      7.54 o 
  -1   6   4       63.46       65.93      1.68 o 
   0   6   4      259.23      282.09      4.01 o 
   1   6   4        3.08        2.51      0.44 o 
   2   6   4        1.43        0.58      0.52 o 
   3   6   4      231.92      224.48      4.88 o 
   4   6   4       49.57       47.25      1.87 o 
   5   6   4       12.81       10.82      1.31 o 
   6   6   4       39.82       39.88      2.33 o 
   7   6   4       56.68       61.58      2.97 o 
   8   6   4        8.44        5.74      1.51 o 
 -11   7   4        4.05        4.36      1.61 o 
 -10   7   4       14.46       12.28      1.53 o 
  -9   7   4       54.60       56.88      1.84 o 
  -8   7   4       20.40       18.93      1.22 o 
  -7   7   4        0.80        0.44      0.45 o 
  -6   7   4      523.68      526.33      6.66 o 
  -5   7   4      374.24      342.28      8.83 o 
  -4   7   4       21.69       20.06      1.08 o 
  -3   7   4       91.31       73.69      2.11 o 
  -2   7   4       89.93       82.13      2.68 o 
  -1   7   4       81.09       78.53      2.00 o 
   0   7   4       42.01       37.41      1.42 o 
   1   7   4      261.27      263.20      4.11 o 
   2   7   4      637.49      621.16     11.60 o 
   3   7   4        0.52       -0.63      1.33 o 
   4   7   4       13.02       10.78      2.81 o 
   5   7   4       64.04       64.28      2.99 o 
   6   7   4       97.45      105.41      4.91 o 
   7   7   4       66.01       59.83      3.21 o 
   8   7   4       11.81        7.72      1.53 o 
 -11   8   4        3.13        1.99      1.23 o 
 -10   8   4      119.19      122.40      3.94 o 
  -9   8   4       24.53       24.37      1.97 o 
  -8   8   4      160.27      164.46      3.83 o 
  -7   8   4        3.41        3.68      0.82 o 
  -6   8   4      236.69      241.41      4.87 o 
  -5   8   4      253.49      253.45      6.62 o 
  -4   8   4       44.11       44.69      1.87 o 
  -3   8   4     4499.61     4375.10     46.61 o 
  -2   8   4       29.62       44.40      2.19 o 
  -1   8   4      252.21      238.56      4.29 o 
   0   8   4        0.39       -0.47      0.57 o 
   1   8   4        2.03        1.35      0.91 o 
   2   8   4      333.12      320.81      7.72 o 
   3   8   4       34.15       28.61      2.37 o 
   4   8   4       23.42       22.54      2.46 o 
   5   8   4        1.54        1.43      1.18 o 
   6   8   4        9.59        8.95      1.88 o 
   7   8   4      170.78      194.91      8.72 o 
 -10   9   4       53.35       67.44      3.27 o 
  -9   9   4        1.44        1.64      1.09 o 
  -8   9   4        9.48        6.07      1.61 o 
  -7   9   4       27.49       28.76      1.95 o 
  -6   9   4        8.19        9.29      1.21 o 
  -5   9   4       10.33       13.17      1.90 o 
  -4   9   4       46.60       42.02      2.81 o 
  -3   9   4      199.38      186.81      3.91 o 
  -2   9   4        0.09        0.23      0.60 o 
  -1   9   4     1956.89     2009.40     25.17 o 
   0   9   4      141.11      145.92      3.34 o 
   1   9   4        0.03        0.00      0.91 o 
   2   9   4      134.44      131.26      4.64 o 
   3   9   4      159.50      148.94      5.07 o 
   4   9   4       55.87       56.93      4.93 o 
   5   9   4        6.64        6.36      1.73 o 
   6   9   4       61.59       69.51      4.29 o 
   7   9   4        0.20       -1.14      2.27 o 
 -10  10   4      126.34      149.13      5.76 o 
  -9  10   4        1.38        1.14      1.34 o 
  -8  10   4       50.50       48.66      3.45 o 
  -7  10   4       27.74       26.93      2.54 o 
  -6  10   4      182.03      189.38      4.51 o 
  -5  10   4        8.90        9.47      2.05 o 
  -4  10   4       43.37       47.54      3.07 o 
  -3  10   4      163.63      151.61      4.80 o 
  -2  10   4      408.58      355.89      6.90 o 
  -1  10   4      889.55      871.86     13.56 o 
   0  10   4       74.97       75.98      4.17 o 
   1  10   4      579.49      598.98     12.14 o 
   2  10   4        4.84        7.20      1.73 o 
   3  10   4       13.73       14.74      2.09 o 
   4  10   4       98.84      100.17      4.42 o 
   5  10   4        4.22        3.95      1.54 o 
   6  10   4      138.45      148.01      5.76 o 
  -9  11   4        5.60        5.13      2.27 o 
  -8  11   4       37.13       36.82      5.12 o 
  -7  11   4       33.80       33.47      2.95 o 
  -6  11   4      134.68      137.74      4.95 o 
  -5  11   4       27.96       31.18      2.64 o 
  -4  11   4        4.18        7.12      2.09 o 
  -3  11   4       66.80       74.40      3.61 o 
  -2  11   4        1.31        2.46      1.34 o 
  -1  11   4       83.59       90.13      3.88 o 
   0  11   4       13.99       13.04      2.00 o 
   1  11   4      166.48      180.80      6.10 o 
   2  11   4        7.53        6.66      1.82 o 
   3  11   4       26.54       25.45      2.91 o 
   4  11   4        4.11        5.50      1.88 o 
   5  11   4        4.10        2.06      1.82 o 
  -8  12   4        0.01       -1.14      1.34 o 
  -7  12   4        0.50        0.38      1.34 o 
  -6  12   4        4.78        2.31      1.46 o 
  -5  12   4        0.04        0.95      1.34 o 
  -4  12   4       34.85       32.76      2.95 o 
  -3  12   4        0.22        0.76      1.71 o 
  -2  12   4       21.64       22.02      2.41 o 
  -1  12   4        2.78        1.52      1.34 o 
   0  12   4        1.13       -1.18      1.18 o 
   1  12   4       80.10       85.35      5.88 o 
   2  12   4       24.87       25.17      7.01 o 
   3  12   4       36.90       41.16      3.61 o 
  -6  13   4       52.62       50.96      7.20 o 
  -5  13   4       21.11       22.58      2.64 o 
  -4  13   4        0.00        0.76      1.46 o 
  -3  13   4       42.01       45.84      3.45 o 
  -2  13   4       22.53       27.14      2.95 o 
  -1  13   4        3.32        3.00      1.73 o 
   0  13   4        2.09        1.17      1.61 o 
   1  13   4       49.11       40.37      3.55 o 
  -2 -14   5       48.13       48.49      3.61 o 
  -1 -14   5        3.89        1.99      1.54 o 
   0 -14   5       61.83       72.28      4.10 o 
   1 -14   5       68.36       72.92      4.26 o 
  -5 -13   5       45.31       47.17      3.61 o 
  -4 -13   5        5.47       10.96      3.60 o 
  -3 -13   5      133.08      154.89      6.45 o 
  -2 -13   5        3.62        0.76      1.34 o 
  -1 -13   5       26.91       28.06      4.55 o 
   0 -13   5       74.46       78.19      7.77 o 
   1 -13   5        1.26        0.57      1.34 o 
   2 -13   5       41.13       45.95      3.49 o 
   3 -13   5       19.95       15.42      4.36 o 
   4 -13   5       34.38       37.42      3.22 o 
  -6 -12   5       42.36       48.15      4.93 o 
  -5 -12   5        2.58        2.48      1.46 o 
  -4 -12   5       19.78       21.63      2.65 o 
  -3 -12   5        6.48        4.93      1.61 o 
  -2 -12   5        6.09        5.15      2.09 o 
  -1 -12   5       69.13       76.00      3.61 o 
   0 -12   5       58.66       54.80      3.49 o 
   1 -12   5      120.54      114.78      5.69 o 
   2 -12   5       29.26       25.38      2.41 o 
   3 -12   5       25.42       27.12      2.68 o 
   4 -12   5       92.85       94.06      4.29 o 
   5 -12   5        5.29        2.01      1.38 o 
  -8 -11   5        4.96        3.41      2.27 o 
  -7 -11   5       58.15       70.14      6.07 o 
  -6 -11   5      268.38      279.80     10.62 o 
  -5 -11   5      151.89      159.62      8.34 o 
  -4 -11   5       47.59       46.88      3.22 o 
  -3 -11   5       87.64       79.57      7.39 o 
  -2 -11   5       44.26       45.84      3.07 o 
  -1 -11   5      110.15      108.89      4.15 o 
   0 -11   5       28.13       27.25      2.54 o 
   1 -11   5      111.62      117.43      4.29 o 
   2 -11   5      301.53      278.44      7.10 o 
   3 -11   5       22.59       23.98      2.41 o 
   4 -11   5       29.16       19.44      1.65 o 
   5 -11   5       20.28       18.44      2.41 o 
   6 -11   5        7.94        3.79      1.61 o 
  -9 -10   5        8.55        5.38      1.54 o 
  -8 -10   5       84.07       87.73      3.35 o 
  -7 -10   5       82.08       75.37      3.61 o 
  -6 -10   5      204.50      200.78     12.51 o 
  -5 -10   5        1.39        0.00      1.07 o 
  -4 -10   5       33.23       38.82      3.22 o 
  -3 -10   5      128.47      129.13      3.71 o 
  -2 -10   5      230.01      224.26      5.09 o 
  -1 -10   5       56.44       59.58      4.04 o 
   0 -10   5      421.02      409.91      8.58 o 
   1 -10   5       64.92       71.49      3.22 o 
   2 -10   5        2.23        1.64      0.88 o 
   3 -10   5        0.56        1.28      0.72 o 
   4 -10   5        8.69        7.97      1.38 o 
   5 -10   5       99.80       93.29      6.26 o 
   6 -10   5       15.49        9.70      1.88 o 
   7 -10   5       29.62       31.89      2.47 o 
  -9  -9   5       74.05       77.86      3.13 o 
  -8  -9   5       10.76       12.11      1.60 o 
  -7  -9   5        0.39        0.85      1.05 o 
  -6  -9   5       38.54       37.98      2.19 o 
  -5  -9   5     2195.61     2166.15     44.81 o 
  -4  -9   5      644.10      640.40      9.48 o 
  -3  -9   5      246.47      254.62      4.37 o 
  -2  -9   5       35.01       33.78      2.04 o 
  -1  -9   5       58.39       60.30      2.33 o 
   0  -9   5      307.74      309.36      6.08 o 
   1  -9   5      120.58      120.61      2.92 o 
   2  -9   5        0.35        1.33      0.94 o 
   3  -9   5      149.20      122.70      5.24 o 
   4  -9   5      135.39      117.75      4.15 o 
   5  -9   5      145.94      126.85      4.33 o 
   6  -9   5      231.35      240.98      5.54 o 
   7  -9   5       35.95       28.26      2.33 o 
   8  -9   5       59.77       69.89      4.42 o 
 -10  -8   5       68.68       78.44      3.21 o 
  -9  -8   5        4.69        2.36      1.15 o 
  -8  -8   5       31.68       27.06      1.97 o 
  -7  -8   5       14.06       11.12      1.31 o 
  -6  -8   5      105.54       97.72      2.99 o 
  -5  -8   5      567.90      603.89      9.12 o 
  -4  -8   5      191.18      194.70      3.63 o 
  -3  -8   5     2998.03     2952.69     30.67 o 
  -2  -8   5      362.19      385.40      5.55 o 
  -1  -8   5      155.51      138.70      2.81 o 
   0  -8   5        0.94        0.62      0.45 o 
   1  -8   5      195.49      184.02      3.13 o 
   2  -8   5       77.29       73.23      2.21 o 
   3  -8   5      143.75      114.09      3.40 o 
   4  -8   5       61.73       62.21      2.13 o 
   5  -8   5       28.98       19.66      2.68 o 
   6  -8   5        5.31        5.59      1.03 o 
   7  -8   5       54.46       57.29      3.14 o 
   8  -8   5        6.11        5.36      1.38 o 
 -11  -7   5        5.97        7.04      1.45 o 
 -10  -7   5        7.40        6.67      1.38 o 
  -9  -7   5       17.91       21.33      1.97 o 
  -8  -7   5        0.80        0.45      0.78 o 
  -7  -7   5        7.77        4.26      2.09 o 
  -6  -7   5       75.26       62.97      2.33 o 
  -5  -7   5       42.41       49.84      2.04 o 
  -4  -7   5      107.73      118.86      2.55 o 
  -3  -7   5      267.04      258.50      4.71 o 
  -2  -7   5      889.93      888.62      9.24 o 
  -1  -7   5      475.33      469.39      5.09 o 
   0  -7   5        1.68        2.77      0.48 o 
   1  -7   5       54.77       43.29      1.40 o 
   2  -7   5       29.46       41.14      1.46 o 
   3  -7   5       11.54       12.60      0.90 o 
   4  -7   5       82.54       77.16      1.95 o 
   5  -7   5        2.16        2.73      0.70 o 
   6  -7   5       38.92       36.64      1.71 o 
   7  -7   5       12.68       10.69      1.45 o 
   8  -7   5      241.37      231.17      5.69 o 
   9  -7   5       15.68       15.95      1.95 o 
 -11  -6   5       22.34       23.26      2.11 o 
 -10  -6   5        1.12        0.81      0.93 o 
  -9  -6   5       31.66       32.19      2.11 o 
  -8  -6   5       11.04        9.13      1.23 o 
  -7  -6   5       41.88       45.21      3.60 o 
  -6  -6   5      123.76      111.08      2.99 o 
  -5  -6   5      131.92      146.72      4.02 o 
  -4  -6   5        0.55        0.61      0.34 o 
  -3  -6   5      252.25      268.65      3.64 o 
  -2  -6   5       68.36       73.94      1.48 o 
  -1  -6   5      180.21      149.54      2.01 o 
   0  -6   5      188.76      176.64      2.45 o 
   1  -6   5       80.25       99.62      2.04 o 
   2  -6   5       75.21       93.43      1.80 o 
   3  -6   5       88.29       84.29      1.80 o 
   4  -6   5        0.02        0.61      0.48 o 
   5  -6   5       16.46       13.51      0.97 o 
   6  -6   5       35.25       30.10      1.44 o 
   7  -6   5       38.92       39.33      1.90 o 
   8  -6   5        0.02       -0.29      0.89 o 
   9  -6   5       34.67       40.54      3.01 o 
 -12  -5   5        3.94        3.47      1.28 o 
 -11  -5   5       26.65       25.33      2.17 o 
 -10  -5   5       66.53       68.53      2.91 o 
  -9  -5   5        8.50        6.78      1.15 o 
  -8  -5   5       10.77       11.93      1.31 o 
  -7  -5   5       10.47       14.57      2.84 o 
  -6  -5   5       75.86       84.50      2.47 o 
  -5  -5   5        0.45       -0.34      0.34 o 
  -4  -5   5        0.00       -0.23      0.34 o 
  -3  -5   5      429.12      444.97      4.70 o 
  -2  -5   5       34.89       26.77      1.05 o 
  -1  -5   5        1.12        4.33      0.62 o 
   0  -5   5      168.70      150.35      2.37 o 
   1  -5   5      336.42      353.99      3.91 o 
   2  -5   5      370.13      414.71      5.60 o 
   3  -5   5       13.43       11.57      0.76 o 
   4  -5   5       11.23       11.78      0.82 o 
   5  -5   5        1.66        1.36      0.50 o 
   6  -5   5        0.13        0.00      0.50 o 
   7  -5   5       54.27       49.92      1.92 o 
   8  -5   5        0.09        0.09      0.76 o 
   9  -5   5      205.99      231.17      7.17 o 
 -12  -4   5        0.73        0.51      1.15 o 
 -11  -4   5       10.26       13.13      1.75 o 
 -10  -4   5        2.35        0.52      0.82 o 
  -9  -4   5       64.61       63.39      2.47 o 
  -8  -4   5       15.05       14.52      2.08 o 
  -7  -4   5       20.62       22.42      1.53 o 
  -6  -4   5       27.00       29.18      1.42 o 
  -5  -4   5      926.74     1036.97     10.41 o 
  -4  -4   5       41.66       48.31      1.15 o 
  -3  -4   5       41.14       42.43      0.98 o 
  -2  -4   5      345.88      378.74      4.00 o 
  -1  -4   5      620.89      589.59      5.63 o 
   0  -4   5        6.32        6.92      0.64 o 
   1  -4   5      328.40      343.36      3.43 o 
   2  -4   5        7.44       10.56      0.57 o 
   3  -4   5       44.74       42.59      1.21 o 
   4  -4   5        9.75       10.69      0.76 o 
   5  -4   5        5.79        5.92      0.68 o 
   6  -4   5     1074.55     1096.68     15.30 o 
   7  -4   5       17.98       16.82      1.20 o 
   8  -4   5        5.95        6.41      1.21 o 
   9  -4   5        1.11        1.68      0.99 o 
 -12  -3   5       49.46       44.20      2.77 o 
 -11  -3   5        4.01        2.51      1.40 o 
 -10  -3   5      103.42      103.58      3.28 o 
  -9  -3   5       10.17        8.65      1.09 o 
  -8  -3   5      118.81      110.58      4.05 o 
  -7  -3   5      710.07      680.25      9.63 o 
  -6  -3   5      125.30      125.85      3.78 o 
  -5  -3   5      300.54      327.08      4.57 o 
  -4  -3   5      237.08      288.98      3.26 o 
  -3  -3   5     4161.84     4656.79     36.74 o 
  -2  -3   5     2590.72     2742.88     21.04 o 
  -1  -3   5        1.82        0.38      0.25 o 
   0  -3   5      231.40      215.17      2.32 o 
   1  -3   5     2262.25     2415.45     18.52 o 
   2  -3   5       10.34       10.46      0.70 o 
   3  -3   5       43.33       29.16      1.08 o 
   4  -3   5       37.87       42.29      1.26 o 
   5  -3   5      980.08      959.40      9.36 o 
   6  -3   5      238.93      246.24      3.96 o 
   7  -3   5      229.58      230.39      3.96 o 
   8  -3   5      196.43      216.56      6.32 o 
   9  -3   5        1.25        1.86      1.08 o 
  10  -3   5      111.50      116.74      3.65 o 
 -12  -2   5      322.06      321.23      6.79 o 
 -11  -2   5       22.73       23.54      2.69 o 
 -10  -2   5      141.69      151.06      3.94 o 
  -9  -2   5       17.54       13.91      1.18 o 
  -8  -2   5      741.83      726.41     10.35 o 
  -7  -2   5      133.47      132.56      3.50 o 
  -6  -2   5      139.41      116.00      3.34 o 
  -5  -2   5      130.00      101.86      1.96 o 
  -4  -2   5      212.77      235.98      2.76 o 
  -3  -2   5     5934.69     6521.71     48.59 o 
  -2  -2   5     4184.03     4318.97     35.38 o 
  -1  -2   5      864.13      898.93      8.90 o 
   0  -2   5      631.86      634.10      4.99 o 
   1  -2   5      116.30      140.76      1.91 o 
   2  -2   5        4.11        6.88      0.73 o 
   3  -2   5       23.05       31.52      0.96 o 
   4  -2   5       72.70       67.57      1.49 o 
   5  -2   5      883.54      897.71      8.82 o 
   6  -2   5       11.43       11.60      1.02 o 
   7  -2   5      146.85      148.42      3.05 o 
   8  -2   5      160.30      155.06      3.28 o 
   9  -2   5      177.95      181.72      4.26 o 
  10  -2   5        4.45        5.68      1.31 o 
 -13  -1   5        7.27        8.04      1.31 o 
 -12  -1   5      181.91      185.53      4.26 o 
 -11  -1   5       18.49       16.33      1.67 o 
 -10  -1   5      148.55      147.00      3.79 o 
  -9  -1   5      361.04      351.96      6.22 o 
  -8  -1   5      935.60      917.26     10.70 o 
  -7  -1   5       99.95      102.84      2.26 o 
  -6  -1   5      103.31      102.27      2.11 o 
  -5  -1   5      649.71      680.90      7.36 o 
  -4  -1   5      295.53      281.07      3.26 o 
  -3  -1   5     2850.40     3028.75     25.02 o 
  -2  -1   5      101.14      134.19      2.20 o 
  -1  -1   5      777.67      808.16      7.32 o 
   0  -1   5      890.87      982.80      9.54 o 
   1  -1   5       21.58       31.04      0.75 o 
   2  -1   5      111.36      125.75      1.66 o 
   3  -1   5        3.88        5.57      0.48 o 
   4  -1   5      572.61      553.68      5.84 o 
   5  -1   5      121.68      123.77      2.56 o 
   6  -1   5        0.72        1.61      0.59 o 
   7  -1   5       14.85       14.71      1.53 o 
   8  -1   5       30.78       31.17      1.94 o 
   9  -1   5        1.93       -0.32      0.79 o 
  10  -1   5        5.28        2.64      1.15 o 
 -13   0   5        3.61        3.19      1.27 o 
 -12   0   5       28.30       34.55      2.03 o 
 -11   0   5      106.90      106.50      3.03 o 
 -10   0   5       87.90       89.53      3.14 o 
  -9   0   5      282.81      282.56      4.64 o 
  -8   0   5      226.85      222.92      3.39 o 
  -7   0   5       10.53        5.70      0.69 o 
  -6   0   5       39.52       34.39      0.93 o 
  -5   0   5      116.21      113.01      1.60 o 
  -4   0   5       51.14       52.26      0.93 o 
  -3   0   5      927.22      904.94     10.04 o 
  -2   0   5     1059.77      990.72     10.93 o 
  -1   0   5       30.43       29.85      1.32 o 
   0   0   5        3.62        4.48      0.93 o 
   1   0   5       19.36       28.66      0.72 o 
   2   0   5       64.34       67.84      1.16 o 
   3   0   5      132.12      130.08      1.90 o 
   4   0   5       34.73       30.63      1.12 o 
   5   0   5      182.17      187.40      2.92 o 
   6   0   5       16.21       15.75      1.38 o 
   7   0   5        5.68        4.86      0.98 o 
   8   0   5       26.97       31.43      1.90 o 
   9   0   5       76.85       88.41      4.09 o 
  10   0   5        6.20       10.08      1.60 o 
 -13   1   5      126.29      128.04      3.25 o 
 -12   1   5       32.68       34.57      1.87 o 
 -11   1   5       37.18       39.26      2.09 o 
 -10   1   5       22.79       25.51      1.53 o 
  -9   1   5       67.36       62.96      2.24 o 
  -8   1   5        2.70        3.00      0.39 o 
  -7   1   5       10.33        9.46      0.73 o 
  -6   1   5        0.03        1.37      0.28 o 
  -5   1   5        6.51        7.38      0.42 o 
  -4   1   5       57.21       64.31      0.89 o 
  -3   1   5       23.31       13.49      0.61 o 
  -2   1   5       21.38       20.52      0.73 o 
  -1   1   5       53.36       54.19      1.07 o 
   0   1   5       47.44       45.90      0.88 o 
   1   1   5      197.65      181.32      2.40 o 
   2   1   5       67.45       79.73      1.35 o 
   3   1   5        6.66        6.52      0.70 o 
   4   1   5      189.03      183.54      2.75 o 
   5   1   5       85.37       82.96      1.87 o 
   6   1   5       67.03       76.78      2.10 o 
   7   1   5        4.53        2.54      0.92 o 
   8   1   5        1.20        0.54      0.73 o 
   9   1   5       60.75       76.83      3.90 o 
 -13   2   5        0.02        0.56      0.94 o 
 -12   2   5        0.16        0.45      0.85 o 
 -11   2   5        0.00        0.76      0.68 o 
 -10   2   5       27.71       27.89      1.31 o 
  -9   2   5       19.00       20.96      0.99 o 
  -8   2   5      124.42      123.22      1.74 o 
  -7   2   5        6.57        8.66      0.56 o 
  -6   2   5      333.17      333.95      2.96 o 
  -5   2   5      157.44      150.73      1.56 o 
  -4   2   5      733.97      743.28      5.30 o 
  -3   2   5     2336.29     2420.01     16.90 o 
  -2   2   5       85.98       94.88      1.28 o 
  -1   2   5       14.98       22.92      0.68 o 
   0   2   5       68.75       65.58      1.11 o 
   1   2   5        0.00        0.60      0.29 o 
   2   2   5        5.70        4.19      0.40 o 
   3   2   5      153.83      146.45      2.07 o 
   4   2   5      232.48      258.36      3.46 o 
   5   2   5        6.27        6.03      0.85 o 
   6   2   5       33.64       37.40      2.45 o 
   7   2   5       30.43       29.25      1.56 o 
   8   2   5      211.22      214.64      4.49 o 
   9   2   5       26.14       22.99      1.84 o 
 -13   3   5        3.56        1.78      1.38 o 
 -12   3   5      163.73      170.42      3.97 o 
 -11   3   5      159.82      152.37      3.15 o 
 -10   3   5       75.93       80.02      2.07 o 
  -9   3   5      200.42      192.71      2.29 o 
  -8   3   5       83.95       91.54      1.42 o 
  -7   3   5       13.71       11.55      0.56 o 
  -6   3   5       96.10       90.86      1.07 o 
  -5   3   5       18.10       12.96      0.47 o 
  -4   3   5      154.47      142.64      1.47 o 
  -3   3   5     1610.80     1857.32     12.97 o 
  -2   3   5      161.65      157.01      1.69 o 
  -1   3   5      239.32      235.88      2.12 o 
   0   3   5       36.06       36.02      0.87 o 
   1   3   5     1931.78     2079.33     16.92 o 
   2   3   5        0.03        0.15      0.23 o 
   3   3   5       86.87       88.66      1.69 o 
   4   3   5      149.58      150.52      2.53 o 
   5   3   5        0.98        0.28      0.48 o 
   6   3   5       30.93       27.55      1.97 o 
   7   3   5       71.80       72.22      2.27 o 
   8   3   5      402.16      358.21      6.30 o 
   9   3   5      249.87      244.91      5.16 o 
 -12   4   5       70.07       67.51      3.28 o 
 -11   4   5        0.02       -0.63      0.88 o 
 -10   4   5      514.84      482.30      8.02 o 
  -9   4   5      130.45      130.20      2.42 o 
  -8   4   5       97.59       84.78      1.47 o 
  -7   4   5       18.94       21.87      0.60 o 
  -6   4   5       56.41       43.05      0.72 o 
  -5   4   5      315.81      310.37      2.77 o 
  -4   4   5        0.51        0.38      0.22 o 
  -3   4   5       11.44       10.20      0.51 o 
  -2   4   5     1003.73     1110.08      8.22 o 
  -1   4   5     4288.59     4564.14     33.25 o 
   0   4   5      852.27      844.50      7.04 o 
   1   4   5     1159.63     1208.89     10.37 o 
   2   4   5      258.36      278.75      3.67 o 
   3   4   5      816.91      844.66      8.22 o 
   4   4   5      218.04      224.40      3.23 o 
   5   4   5      213.53      193.45      4.22 o 
   6   4   5       88.07       81.41      4.12 o 
   7   4   5        9.66        8.78      1.26 o 
   8   4   5       25.05       22.42      1.79 o 
   9   4   5       13.40       18.49      2.02 o 
 -12   5   5       16.56       26.22      3.03 o 
 -11   5   5       24.71       25.74      2.54 o 
 -10   5   5        9.68       11.26      2.09 o 
  -9   5   5        5.47        8.84      0.90 o 
  -8   5   5       62.32       58.24      1.32 o 
  -7   5   5        0.06       -0.02      0.32 o 
  -6   5   5      200.06      187.75      2.56 o 
  -5   5   5      378.55      366.07      4.70 o 
  -4   5   5      129.28      141.80      2.04 o 
  -3   5   5      218.88      231.71      3.52 o 
  -2   5   5       82.34       80.31      1.77 o 
  -1   5   5       54.41       57.27      1.26 o 
   0   5   5      346.63      398.65      4.49 o 
   1   5   5      236.50      253.76      3.65 o 
   2   5   5       37.59       30.85      1.45 o 
   3   5   5        0.01       -0.45      0.49 o 
   4   5   5       58.05       54.45      2.13 o 
   5   5   5       22.64       20.81      1.46 o 
   6   5   5        0.25        0.38      0.88 o 
   7   5   5        6.29        6.76      1.95 o 
   8   5   5       23.70       19.58      2.04 o 
 -12   6   5        0.01        0.19      1.34 o 
 -11   6   5      122.12      112.83      3.64 o 
 -10   6   5        5.13        7.05      1.31 o 
  -9   6   5       17.76       16.06      1.08 o 
  -8   6   5      184.31      169.27      2.91 o 
  -7   6   5      313.69      309.77      5.28 o 
  -6   6   5      473.38      455.38      5.24 o 
  -5   6   5       29.38       31.64      1.33 o 
  -4   6   5      118.35      128.28      2.21 o 
  -3   6   5       52.91       57.83      1.57 o 
  -2   6   5      284.11      289.92      4.13 o 
  -1   6   5       19.00       23.56      1.15 o 
   0   6   5        2.22        4.17      0.59 o 
   1   6   5      465.91      499.86      8.06 o 
   2   6   5      251.06      239.17      6.81 o 
   3   6   5       13.70       12.67      1.23 o 
   4   6   5        0.42        0.72      0.81 o 
   5   6   5        0.15        0.88      0.88 o 
   6   6   5        0.10        0.16      0.93 o 
   7   6   5       97.13      104.50      3.64 o 
   8   6   5        0.23        1.85      1.23 o 
 -11   7   5       32.58       34.69      2.47 o 
 -10   7   5        0.13        0.79      0.93 o 
  -9   7   5        2.61        2.03      1.06 o 
  -8   7   5        4.31        6.85      0.81 o 
  -7   7   5       12.01       10.52      0.95 o 
  -6   7   5       25.61       26.02      1.60 o 
  -5   7   5        6.53        7.00      0.97 o 
  -4   7   5      223.37      200.69      4.26 o 
  -3   7   5      323.31      316.22      4.60 o 
  -2   7   5       30.56       24.90      1.28 o 
  -1   7   5       70.73       71.03      1.98 o 
   0   7   5       75.94       77.26      2.01 o 
   1   7   5      123.12      123.17      5.62 o 
   2   7   5      166.98      164.64      4.91 o 
   3   7   5       41.18       42.56      2.81 o 
   4   7   5       39.40       42.67      2.95 o 
   5   7   5        2.22       -0.23      0.78 o 
   6   7   5       82.93       98.90      5.08 o 
   7   7   5       12.53       10.70      1.60 o 
 -11   8   5        2.99        2.74      1.32 o 
 -10   8   5       41.91       48.55      2.85 o 
  -9   8   5       14.80       14.10      1.98 o 
  -8   8   5        0.27        0.28      0.62 o 
  -7   8   5      497.46      496.31      8.00 o 
  -6   8   5      108.11      107.36      3.88 o 
  -5   8   5        0.06        0.25      0.60 o 
  -4   8   5       17.36       19.03      1.39 o 
  -3   8   5      199.00      202.38      3.95 o 
  -2   8   5        4.11        2.88      0.68 o 
  -1   8   5     1333.85     1290.50     14.05 o 
   0   8   5       15.41       15.94      1.15 o 
   1   8   5       13.00       12.67      1.82 o 
   2   8   5      100.74       94.50      6.07 o 
   3   8   5       42.19       44.49      3.07 o 
   4   8   5        1.22        1.33      1.07 o 
   5   8   5       52.58       51.95      3.49 o 
   6   8   5       21.14       17.88      4.74 o 
   7   8   5       62.57       72.98      4.56 o 
 -10   9   5        0.26        1.90      1.31 o 
  -9   9   5       17.93       17.80      2.27 o 
  -8   9   5       33.99       36.11      2.91 o 
  -7   9   5       25.89       24.89      1.79 o 
  -6   9   5        1.36        0.22      0.91 o 
  -5   9   5        8.76        6.98      1.46 o 
  -4   9   5       60.20       63.61      3.79 o 
  -3   9   5       32.32       24.85      1.64 o 
  -2   9   5       46.65       58.76      2.15 o 
  -1   9   5     1502.37     1521.89     18.14 o 
   0   9   5       19.79       19.05      2.09 o 
   1   9   5      113.83      114.51      4.37 o 
   2   9   5       37.73       36.56      2.91 o 
   3   9   5       44.31       39.56      3.07 o 
   4   9   5       72.01       67.72      3.83 o 
   5   9   5      141.13      149.61      8.15 o 
   6   9   5        5.82        2.46      2.09 o 
 -10  10   5      137.70      161.47      5.88 o 
  -9  10   5       94.91      103.63      9.48 o 
  -8  10   5        6.49        9.54      1.88 o 
  -7  10   5      179.13      181.35      9.10 o 
  -6  10   5        0.10        1.14      0.78 o 
  -5  10   5      256.01      283.27      7.22 o 
  -4  10   5       55.31       49.73      6.26 o 
  -3  10   5        0.22        0.57      2.27 o 
  -2  10   5      250.57      231.69      6.30 o 
  -1  10   5       22.31       22.83      1.89 o 
   0  10   5        3.53        4.00      1.46 o 
   1  10   5     1629.12     1660.30     27.01 o 
   2  10   5       17.81       17.03      2.27 o 
   3  10   5      244.16      242.07      7.07 o 
   4  10   5        0.24        0.00      1.34 o 
   5  10   5       16.09       17.97      2.54 o 
  -9  11   5        5.18        1.90      1.61 o 
  -8  11   5      280.76      279.84      7.76 o 
  -7  11   5       98.28      111.46      6.45 o 
  -6  11   5       41.44       37.54      3.79 o 
  -5  11   5       71.10       69.86      3.61 o 
  -4  11   5        0.06       -0.91      0.91 o 
  -3  11   5        9.40       10.19      1.73 o 
  -2  11   5        1.32        1.43      1.18 o 
  -1  11   5      148.31      149.00      6.82 o 
   0  11   5       68.21       69.51      4.17 o 
   1  11   5      126.05      127.18      7.01 o 
   2  11   5       19.27       18.23      2.45 o 
   3  11   5      310.63      315.84      8.57 o 
   4  11   5       38.01       30.74      3.18 o 
  -7  12   5       16.30       18.59      2.65 o 
  -6  12   5      187.49      210.21      6.69 o 
  -5  12   5        2.06        0.76      1.71 o 
  -4  12   5       11.26        8.12      1.73 o 
  -3  12   5        5.75        2.09      1.34 o 
  -2  12   5       35.67       34.64      4.17 o 
  -1  12   5       73.09       71.88      4.10 o 
   0  12   5       26.61       25.76      3.01 o 
   1  12   5        1.88        0.28      1.71 o 
   2  12   5       27.25       37.54      3.45 o 
  -6  13   5        1.65        6.82      2.65 o 
  -5  13   5        0.23        0.19      1.71 o 
  -4  13   5        4.34        3.70      1.73 o 
  -3  13   5       21.05       23.71      2.68 o 
  -2  13   5       32.46       43.67      3.61 o 
  -1  13   5       16.66       17.20      3.22 o 
   0  13   5        0.02       -1.46      1.46 o 
  -5 -13   6       94.02      119.05      5.09 o 
  -4 -13   6       56.32       57.87      4.02 o 
  -3 -13   6       34.22       42.46      3.34 o 
  -2 -13   6       68.81       93.59      4.55 o 
  -1 -13   6        6.31        5.92      1.73 o 
   0 -13   6       10.03       11.91      3.22 o 
   1 -13   6      162.59      169.11      5.90 o 
   2 -13   6        0.02       -0.19      1.34 o 
   3 -13   6      301.79      344.57      8.98 o 
  -6 -12   6       56.47       61.93      7.77 o 
  -5 -12   6       41.31       52.84      5.31 o 
  -4 -12   6        0.28        0.04      1.33 o 
  -3 -12   6        7.65        6.87      4.55 o 
  -2 -12   6       45.06       51.81      5.69 o 
  -1 -12   6       93.97      109.66      4.42 o 
   0 -12   6       42.65       52.19      5.69 o 
   1 -12   6       59.14       66.90      7.20 o 
   2 -12   6       49.52       51.11      3.49 o 
   3 -12   6       95.78      109.11      5.69 o 
   4 -12   6       40.07       41.52      7.39 o 
  -8 -11   6      100.06      113.74      7.20 o 
  -7 -11   6       92.12       95.92      6.07 o 
  -6 -11   6       83.83       74.48      3.99 o 
  -5 -11   6        0.01       -0.72      1.33 o 
  -4 -11   6        1.04        0.97      1.52 o 
  -3 -11   6       60.76       63.51      3.45 o 
  -2 -11   6       14.46       17.36      2.46 o 
  -1 -11   6        2.93        0.76      1.07 o 
   0 -11   6      125.67      120.56      4.56 o 
   1 -11   6        4.95        1.90      1.34 o 
   2 -11   6      147.66      147.96      5.09 o 
   3 -11   6       23.82       25.33      7.01 o 
   4 -11   6        4.05        1.90      1.34 o 
   5 -11   6        0.58        0.52      1.46 o 
   6 -11   6        8.34        5.12      1.88 o 
  -9 -10   6       19.88       16.04      1.89 o 
  -8 -10   6       21.41       19.69      1.89 o 
  -7 -10   6      128.69      129.15      4.69 o 
  -6 -10   6        3.71        5.13      1.15 o 
  -5 -10   6       60.84       64.76      2.55 o 
  -4 -10   6       16.82       20.44      4.93 o 
  -3 -10   6       13.61       16.05      1.60 o 
  -2 -10   6       24.10       23.32      2.14 o 
  -1 -10   6      135.41      124.81      4.29 o 
   0 -10   6      141.81      137.33      4.56 o 
   1 -10   6        9.94        8.36      1.61 o 
   2 -10   6        1.99        0.38      1.07 o 
   3 -10   6        2.44        1.14      1.07 o 
   4 -10   6        3.14        0.85      1.00 o 
   5 -10   6       36.42       35.15      2.95 o 
   6 -10   6        1.49        0.19      1.34 o 
  -9  -9   6       15.52       14.61      1.75 o 
  -8  -9   6        0.00       -0.93      0.93 o 
  -7  -9   6      264.62      266.39      6.97 o 
  -6  -9   6      217.71      212.05      5.78 o 
  -5  -9   6      222.60      204.94      4.59 o 
  -4  -9   6      168.47      172.50      4.01 o 
  -3  -9   6      244.82      256.83      4.53 o 
  -2  -9   6        5.19        4.11      0.84 o 
  -1  -9   6      658.76      652.43     10.21 o 
   0  -9   6      116.28      111.48      3.75 o 
   1  -9   6      371.45      366.64      8.04 o 
   2  -9   6       39.74       46.68      2.45 o 
   3  -9   6      158.05      156.53      4.23 o 
   4  -9   6       23.01       20.95      1.82 o 
   5  -9   6        5.10        4.45      1.63 o 
   6  -9   6       28.84       20.99      1.97 o 
   7  -9   6      126.89      140.74      4.45 o 
 -10  -8   6      187.41      209.33      5.40 o 
  -9  -8   6        0.67       -0.51      0.88 o 
  -8  -8   6       11.16       11.21      1.45 o 
  -7  -8   6      201.22      187.58      5.49 o 
  -6  -8   6       87.26       73.98      2.69 o 
  -5  -8   6      185.27      179.32      4.38 o 
  -4  -8   6      329.70      338.30      5.45 o 
  -3  -8   6     2106.58     2107.81     22.66 o 
  -2  -8   6     3712.77     3677.19     37.75 o 
  -1  -8   6      361.96      335.31      5.12 o 
   0  -8   6       14.14       12.96      1.06 o 
   1  -8   6       97.47       80.54      2.11 o 
   2  -8   6       70.48       57.63      1.88 o 
   3  -8   6       93.47      103.95      2.68 o 
   4  -8   6       69.26       60.14      2.27 o 
   5  -8   6        6.01        4.40      0.99 o 
   6  -8   6      241.88      249.13      5.69 o 
   7  -8   6        3.31        6.31      1.38 o 
   8  -8   6       78.73       81.64      3.63 o 
 -11  -7   6        0.45        0.36      1.15 o 
 -10  -7   6      171.03      193.32      5.10 o 
  -9  -7   6        0.21        0.76      0.93 o 
  -8  -7   6        1.68        0.76      1.07 o 
  -7  -7   6       11.64        8.14      2.65 o 
  -6  -7   6       14.71       11.73      1.23 o 
  -5  -7   6       24.51       21.38      1.17 o 
  -4  -7   6        2.42        3.94      0.68 o 
  -3  -7   6      334.42      324.65      4.39 o 
  -2  -7   6      178.36      171.75      2.79 o 
  -1  -7   6     1511.82     1455.13     14.18 o 
   0  -7   6      505.98      475.94      5.86 o 
   1  -7   6       19.59       15.26      1.00 o 
   2  -7   6       18.79       18.64      1.11 o 
   3  -7   6       42.01       38.91      1.76 o 
   4  -7   6      142.42      135.23      2.80 o 
   5  -7   6       31.00       29.96      1.59 o 
   6  -7   6      104.88      117.53      3.22 o 
   7  -7   6       45.10       50.23      3.67 o 
   8  -7   6        4.75        2.94      1.23 o 
 -11  -6   6       42.76       48.49      3.05 o 
 -10  -6   6       16.12       13.15      1.53 o 
  -9  -6   6       16.47       18.31      1.75 o 
  -8  -6   6        2.61        2.11      1.14 o 
  -7  -6   6      291.75      270.51      7.20 o 
  -6  -6   6       84.37       73.12      2.13 o 
  -5  -6   6        6.68        7.29      0.70 o 
  -4  -6   6       22.75       21.36      1.07 o 
  -3  -6   6     1481.61     1484.98     14.40 o 
  -2  -6   6       97.57       80.28      1.74 o 
  -1  -6   6      564.23      513.82      5.37 o 
   0  -6   6      284.34      270.42      5.01 o 
   1  -6   6      862.55      896.04      9.56 o 
   2  -6   6      129.03      136.50      2.32 o 
   3  -6   6        8.69        5.72      0.66 o 
   4  -6   6        2.22        2.67      0.55 o 
   5  -6   6       16.99       17.40      1.17 o 
   6  -6   6        0.27        1.14      0.68 o 
   7  -6   6        1.16        0.40      0.79 o 
   8  -6   6       43.89       51.24      2.64 o 
 -12  -5   6        2.03        1.49      1.53 o 
 -11  -5   6       71.93       75.75      3.13 o 
 -10  -5   6       25.60       24.34      2.61 o 
  -9  -5   6        4.69        3.39      0.98 o 
  -8  -5   6        4.23        1.33      1.47 o 
  -7  -5   6      333.85      341.87      6.04 o 
  -6  -5   6        1.18        0.17      0.45 o 
  -5  -5   6        0.28        1.48      0.45 o 
  -4  -5   6        2.39        2.43      0.51 o 
  -3  -5   6       11.05       14.45      1.10 o 
  -2  -5   6       48.69       53.34      1.22 o 
  -1  -5   6      224.42      232.51      2.93 o 
   0  -5   6      500.48      476.98      5.23 o 
   1  -5   6      127.38      114.27      3.78 o 
   2  -5   6       62.01       63.54      1.48 o 
   3  -5   6       11.68       13.56      0.87 o 
   4  -5   6       14.28       14.26      0.93 o 
   5  -5   6       38.09       37.89      1.55 o 
   6  -5   6      120.85      121.39      2.74 o 
   7  -5   6        1.65        1.27      0.86 o 
   8  -5   6        0.00        0.87      0.89 o 
   9  -5   6        6.23        3.21      1.08 o 
 -12  -4   6       38.93       39.63      2.69 o 
 -11  -4   6       88.39       87.16      3.28 o 
 -10  -4   6      167.14      165.16      4.30 o 
  -9  -4   6       23.28       23.61      2.27 o 
  -8  -4   6      441.18      428.94      7.22 o 
  -7  -4   6      128.72      129.35      3.21 o 
  -6  -4   6       31.94       30.87      1.50 o 
  -5  -4   6      142.02      139.31      2.40 o 
  -4  -4   6      166.35      166.94      2.87 o 
  -3  -4   6       44.23       34.77      0.96 o 
  -2  -4   6      200.17      177.10      2.36 o 
  -1  -4   6      804.99      776.00      7.28 o 
   0  -4   6      210.43      202.39      2.61 o 
   1  -4   6        0.15        0.53      0.30 o 
   2  -4   6      116.73       99.54      1.61 o 
   3  -4   6       31.90       31.48      1.30 o 
   4  -4   6        0.10        0.08      0.39 o 
   5  -4   6        6.70        7.02      0.73 o 
   6  -4   6      105.99      107.89      2.54 o 
   7  -4   6       13.02       11.73      1.15 o 
   8  -4   6       14.47       12.66      1.41 o 
   9  -4   6        0.22       -0.05      0.99 o 
 -12  -3   6       10.89       11.33      1.60 o 
 -11  -3   6       15.59       17.55      1.82 o 
 -10  -3   6       95.28       91.81      3.13 o 
  -9  -3   6       25.05       24.85      1.56 o 
  -8  -3   6       92.37       99.21      2.91 o 
  -7  -3   6       29.67       27.76      1.48 o 
  -6  -3   6      159.97      153.39      2.88 o 
  -5  -3   6      112.41      139.84      2.32 o 
  -4  -3   6      110.96      102.71      2.35 o 
  -3  -3   6       33.92       13.05      0.58 o 
  -2  -3   6        6.90        4.94      0.44 o 
  -1  -3   6        4.04        0.76      0.31 o 
   0  -3   6        1.97        2.67      0.31 o 
   1  -3   6       12.72        5.53      0.66 o 
   2  -3   6       84.83       89.35      1.68 o 
   3  -3   6       19.46       22.41      1.05 o 
   4  -3   6        1.19        1.45      0.46 o 
   5  -3   6     1625.30     1612.34     19.13 o 
   6  -3   6       72.02       66.48      2.16 o 
   7  -3   6       11.60       10.36      1.08 o 
   8  -3   6       38.43       37.10      2.17 o 
   9  -3   6       49.23       50.88      2.60 o 
 -12  -2   6     1419.72     1392.93     19.19 o 
 -11  -2   6      369.13      386.24      7.37 o 
 -10  -2   6      218.45      217.88      4.26 o 
  -9  -2   6        7.91        8.90      0.99 o 
  -8  -2   6        0.98        0.88      0.66 o 
  -7  -2   6      388.21      379.39      5.38 o 
  -6  -2   6      102.94      126.12      2.50 o 
  -5  -2   6        9.32       11.89      0.73 o 
  -4  -2   6       24.33       29.82      1.14 o 
  -3  -2   6     2220.70     2384.68     20.12 o 
  -2  -2   6      522.50      420.87      4.39 o 
  -1  -2   6     1885.54     2114.57     23.05 o 
   0  -2   6     1181.43     1240.48      9.29 o 
   1  -2   6      106.93      138.04      1.84 o 
   2  -2   6      428.58      446.25      4.40 o 
   3  -2   6      273.75      297.58      3.65 o 
   4  -2   6        3.39        4.50      0.71 o 
   5  -2   6       36.40       36.48      1.53 o 
   6  -2   6       15.96       17.25      1.19 o 
   7  -2   6      290.51      289.35      4.64 o 
   8  -2   6        2.25        0.29      0.93 o 
   9  -2   6        3.34        2.53      1.08 o 
 -13  -1   6      145.75      164.13      4.17 o 
 -12  -1   6      122.01      120.40      7.29 o 
 -11  -1   6      266.86      270.53      5.76 o 
 -10  -1   6      613.32      651.42      8.72 o 
  -9  -1   6       37.87       35.00      1.75 o 
  -8  -1   6      420.79      412.01      5.90 o 
  -7  -1   6      239.39      220.67      3.73 o 
  -6  -1   6       85.81      111.08      1.97 o 
  -5  -1   6      211.89      219.13      2.63 o 
  -4  -1   6     3061.69     3243.97     26.59 o 
  -3  -1   6        5.90        1.68      0.32 o 
  -2  -1   6        6.60        7.50      0.50 o 
  -1  -1   6     1069.13     1193.88     10.46 o 
   0  -1   6        0.10       -0.13      0.21 o 
   1  -1   6      457.68      465.93      4.34 o 
   2  -1   6      455.35      484.99      4.64 o 
   3  -1   6        1.91        1.35      0.39 o 
   4  -1   6      889.79      885.31     12.89 o 
   5  -1   6        0.95        0.61      0.51 o 
   6  -1   6       92.17       94.91      2.40 o 
   7  -1   6        0.97        0.00      0.67 o 
   8  -1   6       15.53       17.55      2.22 o 
   9  -1   6      289.10      301.90      5.88 o 
 -13   0   6       15.06       17.65      1.73 o 
 -12   0   6        4.03        1.61      1.15 o 
 -11   0   6       80.88       90.84      2.74 o 
 -10   0   6       58.00       61.26      2.13 o 
  -9   0   6       26.84       25.91      1.53 o 
  -8   0   6        6.90        8.35      0.99 o 
  -7   0   6       70.14       73.86      1.98 o 
  -6   0   6      804.09      799.82      7.41 o 
  -5   0   6       11.55       13.34      0.62 o 
  -4   0   6        0.45        3.32      0.46 o 
  -3   0   6        3.98        2.56      0.34 o 
  -2   0   6        6.28       10.50      0.64 o 
  -1   0   6     1097.70     1058.83     10.31 o 
   0   0   6       54.10       53.31      1.04 o 
   1   0   6     2162.48     2250.08     17.23 o 
   2   0   6      530.85      619.31      5.79 o 
   3   0   6        3.71        7.51      0.60 o 
   4   0   6      135.77      132.03      2.54 o 
   5   0   6        1.07        0.45      0.51 o 
   6   0   6       33.01       35.31      1.65 o 
   7   0   6       36.56       40.17      1.86 o 
   8   0   6       46.60       49.48      2.77 o 
   9   0   6        6.01        9.92      1.98 o 
 -13   1   6       43.82       52.89      4.65 o 
 -12   1   6       83.34       84.76      2.51 o 
 -11   1   6       12.65       15.31      1.35 o 
 -10   1   6       20.26       17.32      1.17 o 
  -9   1   6      160.94      159.21      3.83 o 
  -8   1   6       17.70       17.30      1.11 o 
  -7   1   6       37.75       44.76      0.98 o 
  -6   1   6       20.68       20.03      0.73 o 
  -5   1   6       15.37       19.65      0.62 o 
  -4   1   6      339.74      373.16      3.96 o 
  -3   1   6       96.82      106.88      1.78 o 
  -2   1   6      236.34      258.50      2.77 o 
  -1   1   6       23.97       24.56      0.87 o 
   0   1   6      623.78      645.43      5.27 o 
   1   1   6      218.94      204.22      2.24 o 
   2   1   6      183.81      179.35      2.72 o 
   3   1   6       45.98       44.33      1.30 o 
   4   1   6        7.38        7.14      0.66 o 
   5   1   6       83.35       80.75      2.09 o 
   6   1   6        0.01        0.04      0.59 o 
   7   1   6        0.81        0.28      0.67 o 
   8   1   6       10.56       10.48      1.37 o 
   9   1   6        1.81        1.08      1.10 o 
 -13   2   6       31.57       38.93      2.57 o 
 -12   2   6        2.38        3.16      1.30 o 
 -11   2   6       62.61       65.91      2.12 o 
 -10   2   6      108.23      101.09      1.98 o 
  -9   2   6       57.59       57.96      1.40 o 
  -8   2   6       55.75       57.54      1.36 o 
  -7   2   6      145.82      155.97      1.80 o 
  -6   2   6        0.60        0.47      0.23 o 
  -5   2   6       17.83       11.53      0.56 o 
  -4   2   6        1.58        5.55      0.32 o 
  -3   2   6       38.13       39.69      1.23 o 
  -2   2   6      470.35      510.95      5.32 o 
  -1   2   6       96.14       96.50      1.55 o 
   0   2   6      250.57      242.99      2.88 o 
   1   2   6       14.00       17.35      0.73 o 
   2   2   6       93.66       92.24      1.51 o 
   3   2   6       49.19       42.52      1.21 o 
   4   2   6       25.46       35.47      1.38 o 
   5   2   6      348.47      318.70      4.60 o 
   6   2   6       25.76       27.74      1.49 o 
   7   2   6        6.24        6.84      1.00 o 
   8   2   6       51.57       37.90      2.52 o 
   9   2   6        2.62        2.46      1.14 o 
 -13   3   6        4.31        3.56      1.73 o 
 -12   3   6      283.30      298.16     14.03 o 
 -11   3   6        5.39        5.52      1.48 o 
 -10   3   6        1.16        1.26      0.63 o 
  -9   3   6       85.55       88.85      1.52 o 
  -8   3   6        6.75        8.79      0.58 o 
  -7   3   6      293.94      279.16      2.99 o 
  -6   3   6      110.99      127.46      1.48 o 
  -5   3   6      378.72      351.70      2.95 o 
  -4   3   6       52.97       61.58      0.92 o 
  -3   3   6      858.18      883.32      6.35 o 
  -2   3   6      179.62      194.16      2.15 o 
  -1   3   6     2819.64     2959.46     25.27 o 
   0   3   6       81.80       82.30      1.28 o 
   1   3   6       16.72       14.60      0.87 o 
   2   3   6       48.12       42.16      1.04 o 
   3   3   6       28.20       27.55      1.15 o 
   4   3   6       36.22       32.53      1.53 o 
   5   3   6       10.20        3.63      0.70 o 
   6   3   6        1.00        2.31      0.73 o 
   7   3   6       12.38       11.47      1.26 o 
   8   3   6       55.09       50.49      2.60 o 
 -12   4   6       40.10       35.64      4.17 o 
 -11   4   6      133.19      121.11      7.01 o 
 -10   4   6       65.27       60.83      2.41 o 
  -9   4   6       38.95       40.08      1.57 o 
  -8   4   6      119.81      112.55      2.00 o 
  -7   4   6       16.17       16.52      0.73 o 
  -6   4   6      178.76      201.58      2.38 o 
  -5   4   6       42.02       28.51      1.01 o 
  -4   4   6        9.24        9.69      0.52 o 
  -3   4   6      618.52      647.00      5.91 o 
  -2   4   6       94.61      105.14      1.60 o 
  -1   4   6      642.81      540.89      5.64 o 
   0   4   6      515.24      557.21      6.42 o 
   1   4   6      450.29      476.58      5.76 o 
   2   4   6       55.92       52.80      1.73 o 
   3   4   6       38.89       36.54      1.65 o 
   4   4   6      224.55      210.52      4.51 o 
   5   4   6       65.63       67.20      2.55 o 
   6   4   6        1.99        0.31      1.23 o 
   7   4   6       29.13       26.79      2.19 o 
   8   4   6       29.94       26.86      2.33 o 
 -12   5   6       52.75       55.60      6.82 o 
 -11   5   6       61.04       57.69      3.61 o 
 -10   5   6      377.46      346.20      6.49 o 
  -9   5   6       69.56       67.01      2.07 o 
  -8   5   6       18.47       10.89      0.68 o 
  -7   5   6      379.69      396.86      4.39 o 
  -6   5   6      522.05      472.53      4.73 o 
  -5   5   6       57.58       68.19      1.62 o 
  -4   5   6      577.55      642.14      6.12 o 
  -3   5   6      113.23      105.83      1.92 o 
  -2   5   6      298.47      292.13      4.30 o 
  -1   5   6      291.10      262.49      3.35 o 
   0   5   6        9.98        7.46      0.77 o 
   1   5   6     3257.93     3410.20     32.09 o 
   2   5   6      279.83      284.32      8.05 o 
   3   5   6      348.99      375.39      8.84 o 
   4   5   6        0.01        1.00      0.71 o 
   5   5   6      110.49      115.92      3.49 o 
   6   5   6       56.14       60.29      2.77 o 
   7   5   6       15.37        8.73      1.53 o 
   8   5   6       16.68       20.75      2.19 o 
 -12   6   6        9.10       15.92      3.41 o 
 -11   6   6        4.91        2.46      1.34 o 
 -10   6   6      196.01      195.81      5.76 o 
  -9   6   6       31.84       31.65      1.15 o 
  -8   6   6       38.44       30.42      1.25 o 
  -7   6   6        0.14        1.25      0.48 o 
  -6   6   6      715.18      679.47      7.19 o 
  -5   6   6      141.19      154.53      2.80 o 
  -4   6   6       11.14       14.55      0.87 o 
  -3   6   6       64.21       68.48      1.80 o 
  -2   6   6      116.51      117.61      2.87 o 
  -1   6   6      448.14      447.73      5.88 o 
   0   6   6       98.23      103.77      4.52 o 
   1   6   6      157.60      149.97      4.55 o 
   2   6   6       87.91       91.11      2.66 o 
   3   6   6      292.75      306.42     10.74 o 
   4   6   6        1.05        3.03      1.16 o 
   5   6   6       64.73       70.22      2.75 o 
   6   6   6       10.91       11.38      1.79 o 
   7   6   6        0.56        0.63      1.09 o 
 -11   7   6        1.42       -0.38      1.90 o 
 -10   7   6       11.66       13.97      2.00 o 
  -9   7   6      101.79      109.13      6.15 o 
  -8   7   6       51.94       53.41      1.98 o 
  -7   7   6       99.15       89.71      3.34 o 
  -6   7   6      224.55      228.00      5.61 o 
  -5   7   6        0.18       -0.28      0.45 o 
  -4   7   6       42.90       45.06      2.34 o 
  -3   7   6        0.00        0.34      0.45 o 
  -2   7   6       71.46       74.28      2.39 o 
  -1   7   6        3.84        4.53      0.73 o 
   0   7   6      517.83      499.36      6.62 o 
   1   7   6      112.63      110.06     10.24 o 
   2   7   6        2.78        0.00      1.14 o 
   3   7   6        0.02       -0.60      0.91 o 
   4   7   6       33.08       30.88      2.54 o 
   5   7   6        2.69        1.52      1.34 o 
   6   7   6        1.05        1.90      1.09 o 
   7   7   6       12.37       12.01      1.82 o 
 -11   8   6        1.32       -0.38      1.90 o 
 -10   8   6       15.85       16.68      3.41 o 
  -9   8   6        3.33        3.41      1.34 o 
  -8   8   6       13.13       14.32      1.45 o 
  -7   8   6      375.47      374.17     13.08 o 
  -6   8   6       14.62       15.67      1.73 o 
  -5   8   6        7.70        7.30      1.26 o 
  -4   8   6      115.29      103.68      2.80 o 
  -3   8   6      190.73      168.77      3.65 o 
  -2   8   6      209.10      181.76      3.77 o 
  -1   8   6      323.06      326.81      5.19 o 
   0   8   6       49.72       49.10      2.36 o 
   1   8   6       47.08       44.32      3.01 o 
   2   8   6        1.23        1.23      1.14 o 
   3   8   6        7.73        9.81      1.73 o 
   4   8   6        2.09        6.59      1.73 o 
   5   8   6       71.36       89.98      4.26 o 
   6   8   6        3.01        2.09      1.61 o 
  -9   9   6        9.35       10.34      2.00 o 
  -8   9   6       75.55       77.06      3.61 o 
  -7   9   6        9.89        9.57      1.90 o 
  -6   9   6       13.44       12.25      1.73 o 
  -5   9   6        0.95        0.76      1.33 o 
  -4   9   6        8.02        6.64      1.34 o 
  -3   9   6        2.61        2.65      1.07 o 
  -2   9   6       11.33        5.97      0.95 o 
  -1   9   6      201.18      226.09      4.50 o 
   0   9   6       58.88       63.59      3.44 o 
   1   9   6      734.34      737.52     29.38 o 
   2   9   6       54.16       65.30      3.64 o 
   3   9   6       31.96       29.88      3.03 o 
   4   9   6        0.37        0.14      1.52 o 
   5   9   6       10.16       17.87      5.12 o 
 -10  10   6       25.68       33.74      4.55 o 
  -9  10   6       63.07       57.63      5.69 o 
  -8  10   6      223.67      268.80     10.99 o 
  -7  10   6       30.18       32.74      5.12 o 
  -6  10   6      415.19      420.68      9.49 o 
  -5  10   6        0.27       -0.43      0.91 o 
  -4  10   6       42.56       43.13      3.07 o 
  -3  10   6       19.74       14.98      1.88 o 
  -2  10   6        3.86        7.62      2.46 o 
  -1  10   6        0.61       -0.95      1.07 o 
   0  10   6        0.92       -1.18      1.18 o 
   1  10   6      661.09      690.39     24.07 o 
   2  10   6       94.73       88.48      4.37 o 
   3  10   6      189.03      208.34      6.53 o 
   4  10   6       96.27      102.37      9.48 o 
  -8  11   6       16.48       25.02      4.17 o 
  -7  11   6        8.89        3.79      2.27 o 
  -6  11   6      571.64      616.47     17.06 o 
  -5  11   6        7.82        9.34      1.73 o 
  -4  11   6        5.20        4.60      1.52 o 
  -3  11   6       88.08       76.38      3.61 o 
  -2  11   6        3.30        3.03      1.34 o 
  -1  11   6       31.83       27.81      2.64 o 
   0  11   6       68.27       64.96      3.72 o 
   1  11   6       15.02       23.50      5.31 o 
   2  11   6       69.17       68.82      4.19 o 
   3  11   6      582.18      604.19     13.10 o 
  -7  12   6      116.26      120.56      7.58 o 
  -6  12   6       73.27       78.86      6.07 o 
  -5  12   6      155.58      155.44      8.34 o 
  -4  12   6        9.37       11.92      2.00 o 
  -3  12   6       55.74       61.77      3.88 o 
  -2  12   6       42.28       46.04      3.45 o 
  -1  12   6       33.04       35.39      3.41 o 
   0  12   6       12.54       13.42      2.37 o 
   1  12   6      177.88      193.99      6.74 o 
  -5  13   6        3.05        0.76      2.27 o 
  -4  13   6        0.77        1.52      2.27 o 
  -3  13   6        0.48        0.00      1.90 o 
  -2  13   6        0.86       -0.72      1.46 o 
  -1  13   6        3.39        2.45      2.27 o 
  -4 -13   7       57.85       65.34      4.15 o 
  -3 -13   7      118.98      130.15      5.22 o 
  -2 -13   7      198.60      249.02      7.37 o 
  -1 -13   7      142.13      171.32      6.03 o 
   0 -13   7        8.63        6.26      1.88 o 
   1 -13   7       17.40       11.95      2.14 o 
   2 -13   7       11.07        8.03      4.55 o 
  -6 -12   7       38.89       41.92      3.49 o 
  -5 -12   7       49.01       55.18      3.75 o 
  -4 -12   7       18.49       18.35      2.27 o 
  -3 -12   7        9.26        9.25      2.00 o 
  -2 -12   7        1.47        1.71      1.34 o 
  -1 -12   7       54.57       57.80      6.45 o 
   0 -12   7      357.40      420.20      9.65 o 
   1 -12   7      113.12      132.25      5.69 o 
   2 -12   7        4.56        5.12      1.61 o 
   3 -12   7        0.16       -0.97      1.18 o 
   4 -12   7       76.24       93.84      4.56 o 
  -7 -11   7      155.36      165.30      7.96 o 
  -6 -11   7        6.61        5.12      1.61 o 
  -5 -11   7       15.42       12.31      3.41 o 
  -4 -11   7        9.68        9.86      1.73 o 
  -3 -11   7      123.02      135.92      4.83 o 
  -2 -11   7        1.38        2.27      1.18 o 
  -1 -11   7      110.78      119.09      4.56 o 
   0 -11   7      398.15      440.69     10.05 o 
   1 -11   7       33.24       35.91      2.95 o 
   2 -11   7        0.18       -0.67      1.18 o 
   3 -11   7        8.98        7.47      1.90 o 
   4 -11   7       24.45       22.16      3.41 o 
   5 -11   7       43.70       46.00      3.61 o 
  -9 -10   7       81.24       94.78      6.45 o 
  -8 -10   7       95.80       92.71      3.42 o 
  -7 -10   7      226.82      233.98      5.46 o 
  -6 -10   7       31.93       32.11      2.19 o 
  -5 -10   7       57.82       57.07      2.67 o 
  -4 -10   7       32.48       32.05      2.04 o 
  -3 -10   7        3.07        2.95      1.18 o 
  -2 -10   7       12.89       11.80      1.61 o 
  -1 -10   7      288.17      302.55      7.37 o 
   0 -10   7       12.56       17.06      3.03 o 
   1 -10   7       58.60       57.19      3.18 o 
   2 -10   7       11.32        8.75      1.73 o 
   3 -10   7       16.58       10.29      1.88 o 
   4 -10   7        9.48       10.43      1.88 o 
   5 -10   7        1.40       -0.80      1.18 o 
   6 -10   7       17.77       22.00      3.22 o 
  -9  -9   7        4.66        5.55      1.38 o 
  -8  -9   7       31.88       27.45      2.54 o 
  -7  -9   7       29.11       32.05      2.19 o 
  -6  -9   7       65.21       68.03      2.69 o 
  -5  -9   7        1.05       -0.34      0.71 o 
  -4  -9   7       69.81       77.59      2.35 o 
  -3  -9   7      216.38      225.47      4.18 o 
  -2  -9   7        2.50        1.97      0.78 o 
  -1  -9   7       73.03       77.35      2.61 o 
   0  -9   7      115.97      118.72      3.68 o 
   1  -9   7        7.85        7.72      1.46 o 
   2  -9   7       59.95       57.15      3.18 o 
   3  -9   7        0.06        0.00      1.07 o 
   4  -9   7       51.14       51.49      2.83 o 
   5  -9   7      145.80      146.25      5.22 o 
   6  -9   7       17.11       23.12      2.86 o 
 -10  -8   7       12.08       13.25      2.68 o 
  -9  -8   7       79.07       82.17      4.53 o 
  -8  -8   7        6.73        7.09      1.61 o 
  -7  -8   7        2.94        3.50      1.00 o 
  -6  -8   7        1.34       -0.13      0.66 o 
  -5  -8   7      208.38      190.81      4.30 o 
  -4  -8   7       69.63       71.09      2.26 o 
  -3  -8   7      262.82      271.75      4.05 o 
  -2  -8   7      283.03      278.09      4.65 o 
  -1  -8   7       86.57       96.77      2.46 o 
   0  -8   7      351.81      338.67      6.40 o 
   1  -8   7      241.54      243.44      4.81 o 
   2  -8   7      421.08      403.94      6.84 o 
   3  -8   7        2.27        5.86      0.93 o 
   4  -8   7       17.90       21.85      1.41 o 
   5  -8   7       24.25       27.93      1.90 o 
   6  -8   7        0.00        1.31      1.00 o 
   7  -8   7       79.95       80.75      3.35 o 
 -11  -7   7      311.63      343.99      8.98 o 
 -10  -7   7        3.55        1.39      1.09 o 
  -9  -7   7        1.73        0.88      1.18 o 
  -8  -7   7      113.84      123.85      4.42 o 
  -7  -7   7        3.70        6.73      1.15 o 
  -6  -7   7      264.09      236.73      4.21 o 
  -5  -7   7      176.09      176.28      3.07 o 
  -4  -7   7       22.61       19.32      1.15 o 
  -3  -7   7      882.25      848.73     11.16 o 
  -2  -7   7      484.20      481.21      5.85 o 
  -1  -7   7     3513.06     3430.71     41.27 o 
   0  -7   7     1420.37     1408.11     16.20 o 
   1  -7   7       13.54       15.12      1.90 o 
   2  -7   7      220.62      191.02      3.42 o 
   3  -7   7        3.12        3.68      0.73 o 
   4  -7   7       33.58       42.16      1.76 o 
   5  -7   7      205.88      223.37      3.99 o 
   6  -7   7       26.58       24.62      1.98 o 
   7  -7   7       25.28       23.63      1.90 o 
 -11  -6   7        7.84        7.55      1.73 o 
 -10  -6   7      138.03      150.01      4.44 o 
  -9  -6   7       23.50       23.71      2.41 o 
  -8  -6   7      433.29      426.29      8.97 o 
  -7  -6   7       92.04       75.25      2.79 o 
  -6  -6   7      136.60      124.77      2.79 o 
  -5  -6   7        1.19        0.52      0.45 o 
  -4  -6   7      111.88       98.08      3.02 o 
  -3  -6   7       54.25       55.43      2.17 o 
  -2  -6   7      231.64      242.21      3.45 o 
  -1  -6   7       45.87       44.31      1.32 o 
   0  -6   7        0.20       -0.38      0.38 o 
   1  -6   7     2136.30     1985.89     19.27 o 
   2  -6   7      391.77      434.92      5.14 o 
   3  -6   7       27.33       31.98      1.36 o 
   4  -6   7       34.83       34.86      1.62 o 
   5  -6   7        0.04       -0.63      0.63 o 
   6  -6   7        6.16        9.10      1.05 o 
   7  -6   7       19.46       22.08      1.79 o 
   8  -6   7        9.79       10.44      1.46 o 
 -12  -5   7       60.75       67.86      6.07 o 
 -11  -5   7       12.15       13.36      2.27 o 
 -10  -5   7        0.17        0.13      0.88 o 
  -9  -5   7        0.25        0.57      0.78 o 
  -8  -5   7       18.19       20.77      1.72 o 
  -7  -5   7       95.66       74.53      2.47 o 
  -6  -5   7      202.94      198.76      3.25 o 
  -5  -5   7        0.13        0.38      0.42 o 
  -4  -5   7       54.48       46.82      1.37 o 
  -3  -5   7      287.67      303.38      4.03 o 
  -2  -5   7       15.23       13.81      0.87 o 
  -1  -5   7      597.20      609.93      6.33 o 
   0  -5   7      355.61      366.20      4.27 o 
   1  -5   7        8.38       11.34      0.87 o 
   2  -5   7      278.83      264.37      3.72 o 
   3  -5   7      379.40      383.84      4.68 o 
   4  -5   7        1.68        1.46      0.58 o 
   5  -5   7       11.93        9.79      0.92 o 
   6  -5   7        5.27        3.70      0.87 o 
   7  -5   7       57.46       61.79      3.89 o 
   8  -5   7       32.58       40.74      2.36 o 
 -12  -4   7        7.65        7.45      1.88 o 
 -11  -4   7       13.33       12.90      1.88 o 
 -10  -4   7      251.98      241.79      4.73 o 
  -9  -4   7       99.47      103.88      3.21 o 
  -8  -4   7       22.44       18.88      1.60 o 
  -7  -4   7       13.35       13.01      1.23 o 
  -6  -4   7        4.06        8.63      0.78 o 
  -5  -4   7      322.04      313.85      4.14 o 
  -4  -4   7      102.43      105.26      2.00 o 
  -3  -4   7      713.72      751.39      9.33 o 
  -2  -4   7      136.16      158.17      2.50 o 
  -1  -4   7       33.23       31.22      1.13 o 
   0  -4   7      201.44      211.08      2.80 o 
   1  -4   7      302.17      281.64      3.14 o 
   2  -4   7       27.95       27.71      1.15 o 
   3  -4   7        1.48        1.35      0.48 o 
   4  -4   7        0.89        1.63      0.54 o 
   5  -4   7      161.37      158.84      3.15 o 
   6  -4   7       15.83       15.48      1.28 o 
   7  -4   7        0.44       -0.76      0.76 o 
   8  -4   7        3.26        3.56      1.08 o 
 -12  -3   7       62.62       57.51      4.02 o 
 -11  -3   7        0.03       -0.80      0.80 o 
 -10  -3   7      284.43      289.83      6.05 o 
  -9  -3   7       52.17       56.34      2.39 o 
  -8  -3   7       28.57       30.82      2.26 o 
  -7  -3   7      260.68      279.06      4.42 o 
  -6  -3   7       88.77       80.00      1.78 o 
  -5  -3   7        1.56        1.11      0.36 o 
  -4  -3   7     1454.42     1473.37     14.11 o 
  -3  -3   7      581.48      624.81      8.04 o 
  -2  -3   7       67.73       72.85      1.38 o 
  -1  -3   7      126.24      138.87      2.05 o 
   0  -3   7        4.07        2.58      0.35 o 
   1  -3   7      281.19      289.91      3.30 o 
   2  -3   7       13.08        9.53      0.71 o 
   3  -3   7       66.00       68.94      1.62 o 
   4  -3   7      423.82      422.61      5.06 o 
   5  -3   7      272.61      279.56      5.09 o 
   6  -3   7      237.25      237.44      4.07 o 
   7  -3   7        2.66        2.65      0.80 o 
   8  -3   7       60.58       53.72      3.72 o 
 -12  -2   7      165.47      167.42      5.90 o 
 -11  -2   7       31.18       26.92      2.23 o 
 -10  -2   7      222.76      234.28      5.32 o 
  -9  -2   7        2.58        1.71      1.07 o 
  -8  -2   7      326.04      308.81      8.72 o 
  -7  -2   7        1.77        2.76      0.74 o 
  -6  -2   7      246.29      240.88      3.96 o 
  -5  -2   7      115.22      128.31      3.36 o 
  -4  -2   7      613.17      609.38      7.49 o 
  -3  -2   7     1181.08     1205.38     13.56 o 
  -2  -2   7      396.47      414.48      4.91 o 
  -1  -2   7     1882.05     2113.68     16.45 o 
   0  -2   7      326.95      392.99      3.59 o 
   1  -2   7       44.73       31.06      0.93 o 
   2  -2   7      217.28      222.42      2.76 o 
   3  -2   7      265.69      260.91      3.22 o 
   4  -2   7       83.14       78.08      1.88 o 
   5  -2   7      161.09      157.39      3.01 o 
   6  -2   7      234.21      232.13      6.08 o 
   7  -2   7       46.42       46.28      2.10 o 
   8  -2   7        0.00        0.29      0.84 o 
 -13  -1   7       20.60       22.73      2.11 o 
 -12  -1   7      114.53      123.61      4.83 o 
 -11  -1   7      251.87      261.58      6.97 o 
 -10  -1   7     1468.59     1534.76     20.13 o 
  -9  -1   7      931.53      930.19     16.08 o 
  -8  -1   7      776.02      742.91     16.04 o 
  -7  -1   7       10.92       15.07      1.31 o 
  -6  -1   7      279.48      260.25      4.87 o 
  -5  -1   7        0.03        1.39      0.50 o 
  -4  -1   7      203.12      198.97      4.54 o 
  -3  -1   7       30.65       36.14      1.30 o 
  -2  -1   7      107.69      131.40      1.77 o 
  -1  -1   7      341.13      369.14      4.89 o 
   0  -1   7       24.83       21.45      0.72 o 
   1  -1   7      791.33      802.97      6.99 o 
   2  -1   7        9.83       15.67      0.77 o 
   3  -1   7      140.05      135.56      2.11 o 
   4  -1   7      339.83      336.41      4.64 o 
   5  -1   7      722.22      737.35      8.83 o 
   6  -1   7       54.99       56.15      1.89 o 
   7  -1   7       71.41       74.80      2.33 o 
   8  -1   7       11.28       12.33      1.46 o 
 -13   0   7        4.62        7.35      1.53 o 
 -12   0   7       37.63       40.47      2.63 o 
 -11   0   7       15.41       11.41      1.50 o 
 -10   0   7      136.01      140.91      6.40 o 
  -9   0   7      209.26      208.90      5.49 o 
  -8   0   7     1080.07     1109.84     15.32 o 
  -7   0   7       11.82        9.25      1.09 o 
  -6   0   7      400.66      392.33      6.46 o 
  -5   0   7        0.01        0.57      0.31 o 
  -4   0   7      228.96      213.69      3.16 o 
  -3   0   7       61.69       66.24      1.20 o 
  -2   0   7      180.04      169.17      2.11 o 
  -1   0   7      666.69      662.85      7.18 o 
   0   0   7       65.50       70.15      1.19 o 
   1   0   7        6.47        3.06      0.37 o 
   2   0   7       53.04       49.14      1.42 o 
   3   0   7      455.58      454.71      5.16 o 
   4   0   7       20.03       27.73      1.34 o 
   5   0   7      171.24      180.26      3.43 o 
   6   0   7        0.21        1.44      0.68 o 
   7   0   7       18.23       19.86      1.45 o 
   8   0   7       38.54       44.40      2.77 o 
 -13   1   7       10.18       16.80      1.97 o 
 -12   1   7       13.89       17.55      1.56 o 
 -11   1   7       14.00       13.66      1.60 o 
 -10   1   7      195.18      197.37      3.87 o 
  -9   1   7      276.91      282.64      8.53 o 
  -8   1   7      133.76      141.08      3.49 o 
  -7   1   7      731.87      741.16      8.96 o 
  -6   1   7      205.37      192.37      2.78 o 
  -5   1   7       62.34       81.34      1.53 o 
  -4   1   7      375.86      382.08      4.06 o 
  -3   1   7       69.03       68.91      1.48 o 
  -2   1   7       68.12       78.39      1.48 o 
  -1   1   7        9.51        6.09      0.48 o 
   0   1   7      270.12      269.02      2.74 o 
   1   1   7        0.65        1.04      0.32 o 
   2   1   7       28.76       32.56      1.08 o 
   3   1   7       52.07       59.71      1.65 o 
   4   1   7      244.67      249.99      3.62 o 
   5   1   7        0.03        0.48      0.56 o 
   6   1   7      138.23      139.24      3.05 o 
   7   1   7       23.68       24.98      1.62 o 
   8   1   7        0.68        2.55      1.08 o 
 -13   2   7       17.45       17.79      1.97 o 
 -12   2   7        6.94        7.83      1.40 o 
 -11   2   7       12.97       15.61      1.37 o 
 -10   2   7        3.01        2.70      0.70 o 
  -9   2   7       82.61       76.33      2.19 o 
  -8   2   7        5.92        7.00      0.53 o 
  -7   2   7      286.38      277.29      3.67 o 
  -6   2   7       33.32       37.85      1.77 o 
  -5   2   7        6.30        7.64      0.65 o 
  -4   2   7       28.86       24.67      0.92 o 
  -3   2   7       18.46       22.47      1.05 o 
  -2   2   7      117.76      110.09      2.43 o 
  -1   2   7      418.18      409.73      4.54 o 
   0   2   7       17.96       15.52      0.71 o 
   1   2   7      126.77      143.21      2.60 o 
   2   2   7       33.82       34.96      1.50 o 
   3   2   7       93.83      102.90      2.02 o 
   4   2   7      109.20      100.12      2.52 o 
   5   2   7       11.40        6.81      0.87 o 
   6   2   7        2.48        2.65      0.84 o 
   7   2   7        0.02       -0.34      0.72 o 
   8   2   7        0.25        0.64      0.99 o 
 -11   3   7       57.20       58.39      4.17 o 
 -10   3   7        7.11        4.14      1.00 o 
  -9   3   7        2.08        1.77      0.50 o 
  -8   3   7       45.37       43.16      1.03 o 
  -7   3   7        0.50        1.09      0.44 o 
  -6   3   7        0.01        0.46      0.31 o 
  -5   3   7      112.25      100.31      1.66 o 
  -4   3   7      105.04      114.08      1.81 o 
  -3   3   7      134.79      157.75      2.43 o 
  -2   3   7        0.15        0.57      0.44 o 
  -1   3   7        2.81        0.73      0.38 o 
   0   3   7        0.00        0.54      0.39 o 
   1   3   7      249.83      243.83      3.56 o 
   2   3   7       58.42       56.97      1.95 o 
   3   3   7      125.40      139.41      3.91 o 
   4   3   7       40.24       35.05      3.27 o 
   5   3   7       38.93       37.45      2.26 o 
   6   3   7       10.96       13.00      1.50 o 
   7   3   7       16.17       12.21      1.60 o 
   8   3   7       13.70       13.48      1.82 o 
 -10   4   7      606.45      584.88     11.10 o 
  -9   4   7        8.11        9.15      1.04 o 
  -8   4   7       17.05       17.58      1.22 o 
  -7   4   7       32.78       28.44      1.40 o 
  -6   4   7        1.74        1.18      0.45 o 
  -5   4   7      290.86      284.24      4.62 o 
  -4   4   7       10.13        7.77      0.63 o 
  -3   4   7        0.12        0.16      0.32 o 
  -2   4   7      268.97      258.62      3.68 o 
  -1   4   7      293.96      298.42      4.67 o 
   0   4   7      296.18      303.31      4.47 o 
   1   4   7       12.87        7.16      0.77 o 
   2   4   7       73.47       82.15      3.87 o 
   3   4   7      135.33      123.02      3.27 o 
   4   4   7       49.54       48.42      3.60 o 
   5   4   7        1.65        1.52      0.89 o 
   6   4   7       11.59       12.06      1.53 o 
   7   4   7        2.25        2.94      1.23 o 
 -11   5   7        8.95        6.82      2.27 o 
 -10   5   7       51.71       49.64      6.63 o 
  -9   5   7        1.36        1.52      1.07 o 
  -8   5   7      621.81      512.74      8.09 o 
  -7   5   7      203.90      201.59      5.20 o 
  -6   5   7       20.45       26.15      1.29 o 
  -5   5   7       24.81       19.40      1.02 o 
  -4   5   7      771.63      810.78      9.33 o 
  -3   5   7       29.73       23.51      1.29 o 
  -2   5   7       42.45       47.35      1.84 o 
  -1   5   7       12.53       21.29      5.91 o 
   0   5   7      927.32      920.93      9.98 o 
   1   5   7      329.22      287.26      5.19 o 
   2   5   7        1.49        3.76      0.82 o 
   3   5   7       78.58       80.32      2.61 o 
   4   5   7      191.30      189.74      4.51 o 
   5   5   7        9.55        8.07      1.28 o 
   6   5   7        5.61        3.48      1.23 o 
   7   5   7       16.14       15.74      1.97 o 
 -12   6   7       51.45       65.21      6.07 o 
 -11   6   7       15.15       14.03      3.03 o 
 -10   6   7        4.27        3.50      2.65 o 
  -9   6   7       13.23       12.60      1.10 o 
  -8   6   7        1.94        4.04      1.18 o 
  -7   6   7      164.50      162.91      3.79 o 
  -6   6   7       18.60       40.08      2.42 o 
  -5   6   7        2.60        1.75      0.56 o 
  -4   6   7        0.30        0.95      0.66 o 
  -3   6   7      105.55       85.94      2.90 o 
  -2   6   7        0.08       -0.09      0.57 o 
  -1   6   7      419.31      419.02      9.94 o 
   0   6   7      436.20      455.57      7.22 o 
   1   6   7        0.48        1.41      0.91 o 
   2   6   7        0.50        0.92      1.14 o 
   3   6   7      293.93      299.93      5.83 o 
   4   6   7      137.56      137.60      3.77 o 
   5   6   7      147.10      146.27      4.40 o 
   6   6   7        0.91        0.62      1.15 o 
 -11   7   7        2.50        1.52      2.27 o 
 -10   7   7        3.61        7.96      2.65 o 
  -9   7   7       12.26       10.57      1.26 o 
  -8   7   7      527.02      500.45     14.79 o 
  -7   7   7       10.12       13.27      2.65 o 
  -6   7   7       87.86       79.02      3.18 o 
  -5   7   7       91.07       98.21      3.10 o 
  -4   7   7      239.33      219.79      5.22 o 
  -3   7   7        0.36        1.97      0.88 o 
  -2   7   7        1.65        4.00      1.00 o 
  -1   7   7       65.22       63.02      2.36 o 
   0   7   7      413.48      393.18      8.47 o 
   1   7   7       15.57       15.65      3.03 o 
   2   7   7       56.57       68.46      3.60 o 
   3   7   7       25.76       27.71      3.41 o 
   4   7   7       10.56       10.95      3.22 o 
   5   7   7      189.52      206.82      6.42 o 
   6   7   7       12.85       11.58      2.14 o 
 -11   8   7       19.47       14.79      3.41 o 
 -10   8   7        6.62        1.52      2.27 o 
  -9   8   7        0.02       -0.76      1.52 o 
  -8   8   7       71.52       77.72      5.31 o 
  -7   8   7        0.11       -1.14      1.14 o 
  -6   8   7       73.50       70.52      4.55 o 
  -5   8   7       11.75        7.39      1.46 o 
  -4   8   7        2.48        6.07      1.90 o 
  -3   8   7       89.06       78.79      3.05 o 
  -2   8   7       22.12       18.13      1.82 o 
  -1   8   7        0.00        0.72      0.78 o 
   0   8   7       52.16       46.25      4.93 o 
   1   8   7       55.88       58.16      3.09 o 
   2   8   7       30.17       30.36      2.54 o 
   3   8   7       95.02       97.36      4.10 o 
   4   8   7       51.41       60.64      3.88 o 
   5   8   7       45.70       52.06      3.72 o 
 -10   9   7       15.26       18.58      3.41 o 
  -9   9   7        2.90        3.41      1.90 o 
  -8   9   7       13.50       16.30      3.03 o 
  -7   9   7        0.16       -1.52      1.52 o 
  -6   9   7       59.09       61.42      4.55 o 
  -5   9   7        0.03        3.03      1.52 o 
  -4   9   7       27.52       42.46      4.17 o 
  -3   9   7       48.43       43.22      4.55 o 
  -2   9   7      328.51      333.26     12.13 o 
  -1   9   7        1.62        2.65      1.90 o 
   0   9   7       45.40       38.67      4.93 o 
   1   9   7      298.42      293.83     12.13 o 
   2   9   7        6.46        5.12      1.61 o 
   3   9   7       87.13       81.55      4.17 o 
   4   9   7        3.32        2.53      1.54 o 
  -9  10   7       38.66       43.98      4.93 o 
  -8  10   7      341.23      381.03     13.65 o 
  -7  10   7       78.34       89.10      6.07 o 
  -6  10   7        0.82        0.76      1.52 o 
  -5  10   7        7.59        6.07      2.27 o 
  -4  10   7      229.94      216.48      9.10 o 
  -3  10   7       13.26       12.51      2.65 o 
  -2  10   7      179.57      190.70      9.10 o 
  -1  10   7        2.07        0.76      1.90 o 
   0  10   7        0.59        0.76      2.27 o 
   1  10   7      154.08      193.74      9.86 o 
   2  10   7       52.86       49.67      5.69 o 
   3  10   7      373.04      389.37     14.41 o 
  -8  11   7       16.82       26.16      4.17 o 
  -7  11   7        9.38        6.82      2.27 o 
  -6  11   7        4.86        9.48      2.65 o 
  -4  11   7        0.53        1.90      1.90 o 
  -3  11   7       27.88       29.19      4.17 o 
  -2  11   7       29.93       32.61      4.55 o 
  -1  11   7        0.08        0.38      2.27 o 
   0  11   7       17.10       11.37      3.79 o 
   1  11   7       30.61       31.47      4.93 o 
   2  11   7       58.49       52.70      6.07 o 
  -6  12   7      238.55      258.19     10.99 o 
  -5  12   7        1.49        0.38      1.90 o 
  -4  12   7      149.48      134.21      7.96 o 
  -3  12   7       20.95       21.23      3.79 o 
  -2  12   7       22.66       16.30      3.79 o 
  -1  12   7       19.81       28.43      4.93 o 
   0  12   7        0.03       -1.90      2.27 o 
  -3 -13   8       14.43       19.51      2.54 o 
  -2 -13   8      112.12      133.31      5.36 o 
  -1 -13   8       22.61       17.79      2.84 o 
   0 -13   8       62.98       93.85      4.56 o 
  -6 -12   8      152.09      187.67      9.10 o 
  -5 -12   8       12.58        9.97      2.00 o 
  -4 -12   8        2.52        1.76      1.52 o 
  -3 -12   8      151.74      158.83      7.20 o 
  -2 -12   8       71.90       74.64      8.15 o 
  -1 -12   8       32.28       39.23      4.93 o 
   0 -12   8       32.96       24.47      2.68 o 
   1 -12   8       64.66       70.29      6.07 o 
   2 -12   8      133.74      164.78      5.90 o 
  -7 -11   8       74.44       71.28      6.07 o 
  -6 -11   8       14.05       17.06      3.41 o 
  -5 -11   8        5.78        5.90      2.46 o 
  -4 -11   8       30.15       32.67      2.95 o 
  -3 -11   8       43.08       41.38      4.17 o 
  -2 -11   8       87.01       96.05      5.12 o 
  -1 -11   8       72.25       83.60      3.75 o 
   0 -11   8       30.93       27.61      3.60 o 
   1 -11   8      177.21      189.10      5.90 o 
   2 -11   8      119.04      133.46      5.09 o 
   3 -11   8       17.95       17.25      2.41 o 
   4 -11   8       14.99       14.42      2.41 o 
  -8 -10   8       60.95       60.28      5.31 o 
  -7 -10   8      135.48      148.98      5.22 o 
  -6 -10   8       13.74        6.07      1.61 o 
  -5 -10   8        0.03        0.51      0.88 o 
  -4 -10   8       20.47       16.13      1.67 o 
  -3 -10   8       67.34       63.08      2.61 o 
  -2 -10   8       15.88       16.69      3.79 o 
  -1 -10   8       47.44       52.85      3.34 o 
   0 -10   8       48.82       48.43      3.22 o 
   1 -10   8        1.44        0.05      0.95 o 
   2 -10   8       12.08       13.41      3.60 o 
   3 -10   8      109.14      114.13      4.74 o 
   4 -10   8        0.00       -0.57      1.07 o 
   5 -10   8       61.25       55.66      5.12 o 
  -9  -9   8        7.00        7.58      2.27 o 
  -8  -9   8        1.64        3.41      1.90 o 
  -7  -9   8       12.37       13.45      2.00 o 
  -6  -9   8       30.22       28.18      2.54 o 
  -5  -9   8       66.06       67.65      2.63 o 
  -4  -9   8      151.73      156.87      3.93 o 
  -3  -9   8       13.63       15.16      1.45 o 
  -2  -9   8       55.70       60.78      2.41 o 
  -1  -9   8      180.75      177.48      4.15 o 
   0  -9   8        0.66        0.91      0.78 o 
   1  -9   8      241.96      247.56      7.60 o 
   2  -9   8       54.52       54.06      5.31 o 
   3  -9   8        3.43        1.81      1.18 o 
   4  -9   8      150.25      135.86      5.09 o 
   5  -9   8        0.39       -0.80      1.18 o 
   6  -9   8       36.43       33.16      4.16 o 
 -10  -8   8        0.22        1.52      1.34 o 
  -9  -8   8       37.75       40.19      4.55 o 
  -8  -8   8        0.12       -0.38      1.52 o 
  -7  -8   8       16.55       13.04      3.22 o 
  -6  -8   8       17.68       16.70      1.53 o 
  -5  -8   8       29.93       33.57      1.79 o 
  -4  -8   8      311.66      309.20      4.54 o 
  -3  -8   8        8.20       10.77      1.11 o 
  -2  -8   8       51.83       55.20      2.20 o 
  -1  -8   8      184.06      188.07      4.15 o 
   0  -8   8        0.00        0.38      0.66 o 
   1  -8   8       23.01       22.88      1.75 o 
   2  -8   8        2.57        1.73      1.29 o 
   3  -8   8       67.58       58.87      2.80 o 
   4  -8   8        0.01        0.60      0.93 o 
   5  -8   8       30.05       32.28      2.26 o 
   6  -8   8        6.10        6.54      1.63 o 
 -11  -7   8        7.72        4.70      1.73 o 
 -10  -7   8       13.73        9.01      3.60 o 
  -9  -7   8      230.36      227.10      9.10 o 
  -8  -7   8       43.59       39.63      2.95 o 
  -7  -7   8       36.98       45.51      2.41 o 
  -6  -7   8       70.19       70.16      5.18 o 
  -5  -7   8        5.92        1.84      0.64 o 
  -4  -7   8      132.44      138.44      3.06 o 
  -3  -7   8        0.01        0.00      0.57 o 
  -2  -7   8     1389.18     1389.51     15.75 o 
  -1  -7   8      453.40      452.40      9.66 o 
   0  -7   8      478.08      471.15      6.71 o 
   1  -7   8      729.92      761.83     10.87 o 
   2  -7   8      168.01      173.13      4.15 o 
   3  -7   8      662.72      644.66      8.70 o 
   4  -7   8       20.00       22.76      1.59 o 
   5  -7   8       39.36       36.58      1.86 o 
   6  -7   8       66.82       75.07      2.74 o 
   7  -7   8        1.09        1.07      0.99 o 
 -11  -6   8        3.16        4.17      1.61 o 
 -10  -6   8      329.51      351.83     12.51 o 
  -9  -6   8      166.01      161.61      5.49 o 
  -8  -6   8        0.51        1.33      1.07 o 
  -7  -6   8       24.41       27.17      1.89 o 
  -6  -6   8        1.35        0.28      0.57 o 
  -5  -6   8       40.95       40.15      1.75 o 
  -4  -6   8        4.68        4.03      0.76 o 
  -3  -6   8      671.30      652.00      8.67 o 
  -2  -6   8      417.33      413.18      5.91 o 
  -1  -6   8      492.72      442.71      7.50 o 
   0  -6   8      715.61      727.53      9.14 o 
   1  -6   8     1384.01     1313.65     19.96 o 
   2  -6   8     1199.60     1198.64     13.50 o 
   3  -6   8      306.05      312.85      4.60 o 
   4  -6   8      301.42      307.22      4.70 o 
   5  -6   8       75.00       75.77      2.29 o 
   6  -6   8       41.72       48.63      2.45 o 
   7  -6   8      374.90      427.30      7.15 o 
 -12  -5   8        5.65        6.80      2.27 o 
 -11  -5   8      186.34      204.36      6.43 o 
 -10  -5   8       15.20       16.49      2.14 o 
  -9  -5   8       28.56       25.76      3.03 o 
  -8  -5   8       30.75       29.94      3.03 o 
  -7  -5   8        4.20        4.04      0.88 o 
  -6  -5   8        9.79       12.73      1.14 o 
  -5  -5   8       34.83       32.88      1.65 o 
  -4  -5   8        0.04        0.19      0.45 o 
  -3  -5   8     1511.67     1518.37     16.81 o 
  -2  -5   8        0.41       -0.08      0.50 o 
  -1  -5   8       47.86       39.27      1.57 o 
   0  -5   8        0.21       -0.03      0.41 o 
   1  -5   8        0.22       -0.21      0.50 o 
   2  -5   8        1.26       -0.17      0.42 o 
   3  -5   8     1218.40     1219.55     12.18 o 
   4  -5   8     1000.56     1027.15     11.14 o 
   5  -5   8      176.39      184.39      5.03 o 
   6  -5   8      102.75      104.83      2.94 o 
   7  -5   8       14.24       14.45      2.75 o 
 -12  -4   8       47.42       36.99      3.22 o 
 -11  -4   8       67.67       66.72      3.48 o 
 -10  -4   8        6.22        9.24      2.84 o 
  -9  -4   8      175.04      165.49     14.79 o 
  -8  -4   8       13.29        9.48      1.61 o 
  -7  -4   8      109.75       90.82      2.46 o 
  -6  -4   8        5.21        0.38      0.57 o 
  -5  -4   8      440.55      469.77      6.56 o 
  -4  -4   8      280.90      292.35      4.57 o 
  -3  -4   8        0.05        1.14      0.57 o 
  -2  -4   8        4.05        1.29      0.45 o 
  -1  -4   8        0.23        0.88      0.50 o 
   0  -4   8        5.37        4.63      0.69 o 
   1  -4   8      197.68      203.88      2.93 o 
   2  -4   8       33.13       30.65      1.27 o 
   3  -4   8      241.09      244.14      3.56 o 
   4  -4   8       28.36       31.19      1.46 o 
   5  -4   8       21.66       21.05      1.39 o 
   6  -4   8       43.08       49.67      3.11 o 
   7  -4   8        4.20        1.88      1.31 o 
   8  -4   8        1.12        0.45      1.23 o 
 -12  -3   8      430.61      436.50     10.32 o 
 -11  -3   8      112.60      115.91      3.79 o 
 -10  -3   8        0.15        2.84      1.34 o 
  -9  -3   8       83.89       87.47      3.61 o 
  -8  -3   8      128.68      124.78      4.29 o 
  -7  -3   8        1.98        3.49      0.78 o 
  -6  -3   8       19.03       21.25      1.31 o 
  -5  -3   8        4.52       11.90      1.03 o 
  -4  -3   8      793.89      745.85      9.14 o 
  -3  -3   8      316.18      314.71      4.71 o 
  -2  -3   8        3.06        1.54      0.93 o 
  -1  -3   8       24.20       37.92      1.17 o 
   0  -3   8        2.97        2.74      0.50 o 
   1  -3   8       91.42       94.86      1.86 o 
   2  -3   8        2.52        4.44      0.67 o 
   3  -3   8      622.38      624.07      9.01 o 
   4  -3   8      247.91      250.01      3.71 o 
   5  -3   8       19.66       23.06      2.21 o 
   6  -3   8      158.09      164.80      3.45 o 
   7  -3   8       28.45       24.46      1.79 o 
   8  -3   8       50.64       54.93      2.83 o 
 -12  -2   8       54.62       52.05      3.05 o 
 -11  -2   8       57.50       53.07      2.85 o 
 -10  -2   8      509.62      501.88     10.59 o 
  -9  -2   8      116.02      112.89      4.15 o 
  -8  -2   8       53.89       52.84      2.19 o 
  -7  -2   8      139.17      129.87      5.22 o 
  -6  -2   8        0.54        0.51      0.50 o 
  -5  -2   8      814.89      851.37     10.22 o 
  -4  -2   8      158.95      179.05      3.25 o 
  -3  -2   8      199.33      204.68      4.54 o 
  -2  -2   8      204.21      187.66      3.28 o 
  -1  -2   8        0.76        2.63      0.57 o 
   0  -2   8        1.51        1.60      0.42 o 
   1  -2   8      342.91      340.35      4.51 o 
   2  -2   8        2.52        0.87      0.42 o 
   3  -2   8      112.37      113.41      2.22 o 
   4  -2   8      160.05      158.74      2.74 o 
   5  -2   8       69.67       79.29      2.18 o 
   6  -2   8       22.95       22.96      1.49 o 
   7  -2   8       43.69       49.22      2.45 o 
   8  -2   8       28.02       27.25      2.00 o 
 -13  -1   8        1.12        1.90      1.34 o 
 -12  -1   8        0.48        0.17      1.00 o 
 -11  -1   8        0.52        0.14      0.93 o 
 -10  -1   8      981.75      975.79     17.15 o 
  -9  -1   8        9.36        7.55      1.46 o 
  -8  -1   8       56.05       58.66      2.33 o 
  -7  -1   8      630.25      596.87      9.29 o 
  -6  -1   8      296.95      276.65      5.25 o 
  -5  -1   8        0.00        0.38      0.45 o 
  -4  -1   8      133.17      124.30      2.53 o 
  -3  -1   8       29.68       37.37      1.37 o 
  -2  -1   8       12.50       19.85      0.96 o 
  -1  -1   8        2.41        1.93      0.42 o 
   0  -1   8      568.95      589.67      6.66 o 
   1  -1   8     1666.02     1804.10     17.54 o 
   2  -1   8      182.49      189.97      3.21 o 
   3  -1   8      266.26      272.71      3.72 o 
   4  -1   8       65.31       65.05      1.92 o 
   5  -1   8      103.01      110.59      3.98 o 
   6  -1   8      107.85      105.67      3.14 o 
   7  -1   8      117.36      132.92      4.99 o 
   8  -1   8        3.24        3.13      1.14 o 
 -13   0   8        0.70       -0.13      1.09 o 
 -12   0   8        6.02        6.44      1.28 o 
 -11   0   8       60.01       61.11      2.95 o 
 -10   0   8        0.47       -0.38      0.80 o 
  -9   0   8       57.07       56.76      2.97 o 
  -8   0   8     3282.93     3192.58     39.22 o 
  -7   0   8       30.97       32.78      3.26 o 
  -6   0   8      568.15      510.86      8.03 o 
  -5   0   8      194.17      178.00      3.23 o 
  -4   0   8        3.52        4.90      0.60 o 
  -3   0   8      324.21      358.38      4.36 o 
  -2   0   8      152.32      155.27      3.24 o 
  -1   0   8      103.68      114.10      2.30 o 
   0   0   8        0.52        0.79      0.38 o 
   1   0   8        7.28        5.94      0.93 o 
   2   0   8       57.23       61.93      1.71 o 
   3   0   8      470.52      470.60      5.84 o 
   4   0   8       73.38       82.72      2.42 o 
   5   0   8      111.80      111.64      2.93 o 
   6   0   8        4.22        4.69      0.99 o 
   7   0   8       90.60      105.69      3.17 o 
   8   0   8       16.07       21.20      2.11 o 
 -13   1   8       10.22        9.88      1.60 o 
 -12   1   8        8.50       10.81      1.37 o 
 -11   1   8      126.45      133.14      3.26 o 
 -10   1   8       20.82       18.41      1.67 o 
  -9   1   8      583.92      588.38     13.77 o 
  -8   1   8      367.84      379.19      6.74 o 
  -7   1   8       45.47       50.41      2.04 o 
  -6   1   8     1357.52     1334.49     17.60 o 
  -5   1   8        2.42        2.99      0.52 o 
  -4   1   8      627.19      620.32      6.73 o 
  -3   1   8      127.45      104.97      2.01 o 
  -2   1   8        7.55        6.35      0.55 o 
  -1   1   8       74.87       86.84      1.77 o 
   0   1   8       73.04       88.03      1.72 o 
   1   1   8      360.13      346.60      4.68 o 
   2   1   8       64.69       74.20      2.07 o 
   3   1   8        2.73        4.34      1.20 o 
   4   1   8       50.54       46.94      2.00 o 
   5   1   8      178.18      160.09      3.54 o 
   6   1   8      103.83       99.32      2.98 o 
   7   1   8       47.98       48.58      2.51 o 
 -13   2   8        0.08       -0.76      1.90 o 
 -12   2   8        0.04        0.04      1.18 o 
 -11   2   8       28.47       28.61      1.75 o 
 -10   2   8       55.24       52.94      2.09 o 
  -9   2   8      184.69      179.42      3.69 o 
  -8   2   8       15.15       14.31      1.45 o 
  -7   2   8      120.30      123.58      2.78 o 
  -6   2   8        1.90        2.30      0.56 o 
  -5   2   8      355.72      369.85      4.69 o 
  -4   2   8        0.04        0.73      0.38 o 
  -3   2   8       20.23       19.49      1.05 o 
  -2   2   8       25.63       27.82      1.22 o 
  -1   2   8       23.89       22.95      1.11 o 
   0   2   8        1.74        1.28      0.45 o 
   1   2   8        0.29        0.67      0.50 o 
   2   2   8        4.81        3.14      0.91 o 
   3   2   8       10.29        7.20      1.34 o 
   4   2   8        5.98        4.93      1.00 o 
   5   2   8       17.72       15.82      1.58 o 
   6   2   8       10.22        9.93      1.45 o 
   7   2   8        0.28       -0.35      0.93 o 
 -11   3   8        7.87        7.20      2.27 o 
 -10   3   8       14.61       13.56      1.85 o 
  -9   3   8        5.10        7.21      1.26 o 
  -8   3   8       34.95       29.96      1.32 o 
  -7   3   8      331.38      320.31      4.11 o 
  -6   3   8        0.00       -0.13      0.33 o 
  -5   3   8      285.26      271.68      3.51 o 
  -4   3   8      787.37      778.10      7.72 o 
  -3   3   8       49.54       37.84      1.69 o 
  -2   3   8       59.12       56.07      1.57 o 
  -1   3   8       17.40       19.14      1.08 o 
   0   3   8      290.89      295.72      4.19 o 
   1   3   8      358.91      358.26      6.32 o 
   2   3   8        0.60        0.97      1.14 o 
   3   3   8       16.59       12.52      1.61 o 
   4   3   8      378.17      356.59      8.17 o 
   5   3   8       22.42       23.07      2.54 o 
   6   3   8        0.04        0.00      1.71 o 
   7   3   8       15.05       18.32      2.41 o 
 -11   4   8        7.78        8.34      2.27 o 
 -10   4   8       75.57       66.35      4.55 o 
  -9   4   8       10.61        8.38      1.15 o 
  -8   4   8        3.44        0.00      0.66 o 
  -7   4   8       67.48       68.59      2.01 o 
  -6   4   8        6.45        6.28      0.77 o 
  -5   4   8      107.89      102.30      2.01 o 
  -4   4   8        1.35        3.06      0.71 o 
  -3   4   8      111.91      113.79      2.96 o 
  -2   4   8        6.89        6.03      0.70 o 
  -1   4   8       34.10       39.32      1.42 o 
   0   4   8        1.71        1.92      0.60 o 
   1   4   8      904.37      947.10     13.35 o 
   2   4   8      198.41      185.53      5.22 o 
   3   4   8        2.70        2.27      1.07 o 
   4   4   8      142.70      142.33      4.95 o 
   5   4   8       24.82       23.67      4.93 o 
   6   4   8        6.60        5.12      1.61 o 
   7   4   8        1.07        2.10      2.27 o 
 -11   5   8       94.59       92.13      5.31 o 
 -10   5   8       49.06       53.19      3.34 o 
  -9   5   8        0.04       -0.38      1.33 o 
  -8   5   8     1524.30     1398.74     18.08 o 
  -7   5   8        0.53       -0.49      0.55 o 
  -6   5   8       98.01       87.26      2.21 o 
  -5   5   8       15.06       19.65      1.20 o 
  -4   5   8       37.98       48.00      1.64 o 
  -3   5   8       80.44       78.62      2.60 o 
  -2   5   8       38.99       48.67      2.19 o 
  -1   5   8      119.20      125.12      4.83 o 
   0   5   8       25.38       25.69      1.89 o 
   1   5   8        1.53        2.78      1.18 o 
   2   5   8       31.28       32.61      2.54 o 
   3   5   8      497.83      511.94     10.57 o 
   4   5   8       26.37       26.81      5.69 o 
   5   5   8       21.91       18.34      2.27 o 
   6   5   8        3.40        1.14      1.61 o 
 -11   6   8        1.26        1.90      1.90 o 
 -10   6   8        0.00        0.46      1.18 o 
  -9   6   8       26.87       23.53      4.93 o 
  -8   6   8      362.90      330.56     11.37 o 
  -7   6   8       42.15       45.54      2.41 o 
  -6   6   8     1068.24      885.58     16.28 o 
  -5   6   8       63.94       79.99      2.15 o 
  -4   6   8        0.16        0.36      0.53 o 
  -3   6   8       76.19       66.39      2.67 o 
  -2   6   8      300.17      320.61     11.27 o 
  -1   6   8       15.89       18.91      1.82 o 
   0   6   8     1141.71     1096.44     27.30 o 
   1   6   8      205.47      198.66      8.34 o 
   2   6   8       21.29       26.54      3.41 o 
   3   6   8       47.81       44.36      4.55 o 
   4   6   8       98.95      119.68     11.94 o 
   5   6   8       25.32       18.78      2.41 o 
   6   6   8       76.43       71.56      9.48 o 
 -11   7   8        4.28        7.20      2.65 o 
 -10   7   8      127.48      137.25      7.20 o 
  -9   7   8        4.04        6.07      2.27 o 
  -8   7   8        3.54        3.03      1.90 o 
  -7   7   8       27.65       34.88      3.79 o 
  -6   7   8       14.06       20.31      2.84 o 
  -5   7   8        1.62        1.68      1.52 o 
  -4   7   8      138.05       97.06      5.31 o 
  -3   7   8       69.88       60.26      2.69 o 
  -2   7   8       20.16       22.13      1.97 o 
  -1   7   8       21.13       17.38      2.27 o 
   0   7   8       40.74       42.08      4.93 o 
   1   7   8       14.31       16.68      3.03 o 
   2   7   8        6.46        6.82      2.27 o 
   3   7   8       18.94       12.13      2.65 o 
   4   7   8       34.39       39.81      4.93 o 
   5   7   8       13.77       10.62      3.03 o 
 -11   8   8       54.92       59.90      5.69 o 
 -10   8   8       56.57       68.62      6.07 o 
  -9   8   8       28.59       32.98      4.17 o 
  -8   8   8        2.56        1.14      1.52 o 
  -7   8   8       11.69       12.13      2.65 o 
  -6   8   8        0.27        0.00      1.52 o 
  -5   8   8       19.02       16.21      3.41 o 
  -4   8   8        3.09        1.52      1.52 o 
  -3   8   8       57.56       65.97      4.93 o 
  -2   8   8       78.79       71.28      5.31 o 
  -1   8   8      106.36      100.55      4.42 o 
   0   8   8        2.35       -0.76      1.90 o 
   1   8   8       15.59       18.20      3.41 o 
   2   8   8       15.11       11.37      3.03 o 
   3   8   8       12.70       10.99      3.03 o 
   4   8   8       73.75       70.14      6.45 o 
 -10   9   8       51.35       42.84      4.93 o 
  -9   9   8       49.51       57.25      5.31 o 
  -8   9   8       40.39       49.67      4.93 o 
  -7   9   8        2.60        3.79      1.90 o 
  -6   9   8       21.21       24.64      3.41 o 
  -5   9   8       72.76       70.90      4.93 o 
  -4   9   8       99.16       83.79      5.31 o 
  -3   9   8       22.13       20.47      3.41 o 
  -2   9   8       34.96       32.61      4.55 o 
  -1   9   8        6.34        5.31      2.27 o 
   0   9   8       90.03       94.78      6.82 o 
   1   9   8        1.10        0.76      1.90 o 
   2   9   8        9.58       13.65      3.41 o 
   3   9   8        0.06       -0.38      2.27 o 
  -9  10   8       23.13       31.47      4.55 o 
  -8  10   8        0.38        0.38      1.90 o 
  -7  10   8        5.79       17.06      3.03 o 
  -6  10   8      107.62      120.94      6.82 o 
  -5  10   8       13.21       13.27      3.03 o 
  -4  10   8       27.00       31.47      4.17 o 
  -3  10   8       16.51       17.82      3.41 o 
  -2  10   8        8.40        9.48      2.65 o 
  -1  10   8       11.71       17.06      3.79 o 
   0  10   8       29.27       39.43      5.31 o 
   1  10   8        9.59        8.72      3.03 o 
   2  10   8        0.03        0.38      2.27 o 
  -8  11   8       62.51       81.51      6.07 o 
  -7  11   8       72.64       69.38      6.07 o 
  -5  11   8       13.30       14.79      3.03 o 
  -4  11   8        9.82        8.72      2.65 o 
  -3  11   8       51.18       47.39      5.31 o 
  -2  11   8        1.48        2.27      2.65 o 
  -1  11   8       14.25       14.41      3.79 o 
   0  11   8      107.64      117.91      8.34 o 
   1  11   8       12.79        7.20      3.03 o 
  -5  12   8       25.12       19.34      3.79 o 
  -4  12   8      365.77      442.44     15.92 o 
  -3  12   8       57.66       81.89      7.58 o 
  -2  12   8       20.75       24.64      4.55 o 
  -5 -12   9       68.03       70.14      6.07 o 
  -4 -12   9       23.22       19.71      3.41 o 
  -3 -12   9       29.03       34.12      4.55 o 
  -2 -12   9       94.43       78.48      5.69 o 
  -1 -12   9      128.83      141.42      7.96 o 
   0 -12   9      788.51      868.21     23.51 o 
   1 -12   9        0.81        3.03      2.27 o 
  -7 -11   9        4.89        3.98      1.61 o 
  -6 -11   9       20.59       29.19      4.17 o 
  -5 -11   9       32.48       37.91      4.55 o 
  -4 -11   9        8.12       11.37      2.65 o 
  -3 -11   9       79.73       90.99      6.07 o 
  -2 -11   9       13.55        9.86      2.65 o 
  -1 -11   9       23.23       21.99      3.41 o 
   0 -11   9        2.30        1.14      1.90 o 
   1 -11   9       15.07       14.03      3.03 o 
   2 -11   9      263.52      293.45     11.37 o 
   3 -11   9      228.40      257.43     10.99 o 
  -8 -10   9        2.25        1.52      1.90 o 
  -7 -10   9       41.47       45.27      3.34 o 
  -6 -10   9        8.27       11.71      2.00 o 
  -5 -10   9       90.60       91.94      4.02 o 
  -4 -10   9      103.80      101.13      4.15 o 
  -3 -10   9        0.52        1.14      1.07 o 
  -2 -10   9       84.49       88.34      5.69 o 
  -1 -10   9      115.84      119.81      6.45 o 
   0 -10   9        0.17       -0.38      1.52 o 
   1 -10   9        2.02        1.14      1.52 o 
   2 -10   9       42.12       38.67      4.55 o 
   3 -10   9       32.64       36.02      4.55 o 
   4 -10   9       71.40       70.14      6.07 o 
  -9  -9   9        6.16       10.99      3.03 o 
  -8  -9   9       18.15       10.24      2.65 o 
  -7  -9   9       25.94       23.98      2.41 o 
  -6  -9   9       11.36       13.19      3.60 o 
  -5  -9   9      106.16      112.67      3.42 o 
  -4  -9   9      190.26      183.80      5.61 o 
  -3  -9   9        0.01        0.27      2.09 o 
  -2  -9   9       81.60       81.91     10.43 o 
  -1  -9   9       81.80       78.46      3.60 o 
   0  -9   9        4.37        2.86      1.52 o 
   1  -9   9       10.72       10.40      2.27 o 
   2  -9   9       40.99       34.88      4.17 o 
   3  -9   9       39.36       21.23      3.41 o 
   4  -9   9      107.75      100.09      6.45 o 
   5  -9   9       18.93       20.47      3.79 o 
 -10  -8   9       37.65       39.43      4.55 o 
  -9  -8   9        0.75       -0.38      1.52 o 
  -8  -8   9        3.61        2.65      1.52 o 
  -7  -8   9       12.22       10.20      1.31 o 
  -6  -8   9       47.88       49.04      2.63 o 
  -5  -8   9       21.82       18.25      1.60 o 
  -4  -8   9       24.04       24.19      1.82 o 
  -3  -8   9       30.92       30.83      2.41 o 
  -2  -8   9      164.07      162.35      4.95 o 
  -1  -8   9       13.52       14.45      1.88 o 
   0  -8   9       63.20       60.88      2.95 o 
   1  -8   9       53.65       58.94      3.07 o 
   2  -8   9        9.93       10.05      1.61 o 
   3  -8   9       60.62       66.79      3.55 o 
   4  -8   9       33.69       36.90      3.07 o 
   5  -8   9        1.39        1.28      1.46 o 
 -10  -7   9       45.63       33.74      4.17 o 
  -9  -7   9       16.02       16.82      2.14 o 
  -8  -7   9       45.70       37.56      5.12 o 
  -7  -7   9        7.85        4.99      1.09 o 
  -6  -7   9       26.81       21.78      1.75 o 
  -5  -7   9        1.19        0.22      0.64 o 
  -4  -7   9       12.34       13.42      1.15 o 
  -3  -7   9      203.49      202.69      4.49 o 
  -2  -7   9        3.60        4.25      1.18 o 
  -1  -7   9      403.97      394.11      8.72 o 
   0  -7   9       83.76       74.12      3.79 o 
   1  -7   9      362.46      334.89      7.64 o 
   2  -7   9        3.57        3.41      1.71 o 
   3  -7   9       81.39       75.65      3.61 o 
   4  -7   9        2.67        2.19      1.18 o 
   5  -7   9        5.55        5.19      1.73 o 
   6  -7   9        6.33        9.24      2.09 o 
 -11  -6   9        2.24        2.38      3.03 o 
 -10  -6   9        7.87        4.69      1.46 o 
  -9  -6   9      115.08      116.63      7.01 o 
  -8  -6   9      270.84      237.15      9.67 o 
  -7  -6   9      364.75      312.31      6.13 o 
  -6  -6   9       32.99       31.07      1.75 o 
  -5  -6   9        0.01       -0.19      0.57 o 
  -4  -6   9        5.99        5.12      0.99 o 
  -3  -6   9       12.76        9.57      0.99 o 
  -2  -6   9       55.70       50.24      2.08 o 
  -1  -6   9      370.76      352.23      6.57 o 
   0  -6   9      196.49      186.22      5.22 o 
   1  -6   9       18.44       22.68      2.65 o 
   2  -6   9      640.78      658.94     12.46 o 
   3  -6   9      336.49      352.56      8.17 o 
   4  -6   9      112.76      105.56      4.29 o 
   5  -6   9       74.70       78.66      3.88 o 
   6  -6   9        4.87        4.75      1.73 o 
 -11  -5   9      162.71      185.39      8.72 o 
 -10  -5   9       25.38       33.94      3.60 o 
  -9  -5   9        5.59        5.12      1.34 o 
  -8  -5   9      445.37      411.29      9.25 o 
  -7  -5   9       38.77       41.57      2.38 o 
  -6  -5   9      403.80      314.50      5.24 o 
  -5  -5   9       87.39       78.44      2.26 o 
  -4  -5   9      127.55      121.10      4.43 o 
  -3  -5   9      769.50      754.17      9.55 o 
  -2  -5   9      701.77      700.56     12.91 o 
  -1  -5   9       34.30       36.65      1.62 o 
   0  -5   9      175.68      173.58      4.57 o 
   1  -5   9       62.19       56.19      2.39 o 
   2  -5   9      157.77      151.75      4.83 o 
   3  -5   9      944.37      932.22     18.96 o 
   4  -5   9      452.69      447.85     15.17 o 
   5  -5   9      458.10      469.97     10.46 o 
   6  -5   9       37.72       38.56      3.22 o 
   7  -5   9      102.87      106.40      6.63 o 
 -12  -4   9       40.58       36.02      3.22 o 
 -11  -4   9       55.73       63.07      4.15 o 
 -10  -4   9        5.71        5.82      1.46 o 
  -9  -4   9        4.58        3.16      2.27 o 
  -8  -4   9       96.68       79.50      4.55 o 
  -7  -4   9       26.88       31.95      1.75 o 
  -6  -4   9       32.93       27.02      1.56 o 
  -5  -4   9      632.89      572.55      7.73 o 
  -4  -4   9       35.31       46.72      1.75 o 
  -3  -4   9      305.48      343.08      5.26 o 
  -2  -4   9       57.89       50.79      1.97 o 
  -1  -4   9        5.68        5.17      0.79 o 
   0  -4   9       20.61       15.18      1.42 o 
   1  -4   9       87.75       76.79      2.66 o 
   2  -4   9       52.37       51.56      2.26 o 
   3  -4   9      278.45      283.47      6.97 o 
   4  -4   9       71.77       65.87      3.41 o 
   5  -4   9      450.47      428.12      9.65 o 
   6  -4   9      253.57      248.94      8.15 o 
   7  -4   9        1.76        0.62      1.52 o 
 -12  -3   9      319.34      347.40      8.98 o 
 -11  -3   9      200.75      187.88      8.53 o 
 -10  -3   9       39.94       37.03      5.88 o 
  -9  -3   9      217.00      211.37      6.03 o 
  -8  -3   9        6.26        7.71      1.46 o 
  -7  -3   9      290.53      296.87      5.00 o 
  -6  -3   9        6.29        5.14      0.76 o 
  -5  -3   9       13.63        8.97      0.89 o 
  -4  -3   9      823.60      858.81     10.40 o 
  -3  -3   9       41.05       45.85      1.66 o 
  -2  -3   9      201.12      189.03      3.42 o 
  -1  -3   9        7.25        8.99      0.88 o 
   0  -3   9       13.40        7.87      0.70 o 
   1  -3   9        0.86        1.54      0.53 o 
   2  -3   9       14.43       17.16      1.45 o 
   3  -3   9       19.61       18.66      1.68 o 
   4  -3   9       27.74       29.03      2.41 o 
   5  -3   9      106.91      117.30      4.56 o 
   6  -3   9        0.87        1.14      1.90 o 
   7  -3   9       61.21       54.04      3.75 o 
 -12  -2   9        6.90        7.53      1.45 o 
 -11  -2   9        1.89        2.72      1.46 o 
 -10  -2   9       62.66       60.03      3.45 o 
  -9  -2   9       46.38       41.41      2.95 o 
  -8  -2   9       34.21       34.11      3.49 o 
  -7  -2   9       18.68       13.67      1.38 o 
  -6  -2   9      430.40      408.49      6.01 o 
  -5  -2   9      559.44      559.19      7.44 o 
  -4  -2   9       20.32       18.41      1.18 o 
  -3  -2   9      223.47      194.26      3.48 o 
  -2  -2   9       53.96       65.26      2.13 o 
  -1  -2   9      509.54      522.49      6.08 o 
   0  -2   9       11.65        9.75      0.80 o 
   1  -2   9        0.04        0.41      0.45 o 
   2  -2   9      105.48       99.97      2.59 o 
   3  -2   9        4.60        4.67      0.95 o 
   4  -2   9       42.52       41.27      2.33 o 
   5  -2   9        0.74       -0.76      0.91 o 
   6  -2   9        7.41        6.83      1.61 o 
   7  -2   9        0.26        1.24      1.46 o 
 -12  -1   9       81.24       89.63      3.50 o 
 -11  -1   9        3.47        1.96      1.46 o 
 -10  -1   9        0.70       -0.27      0.91 o 
  -9  -1   9        6.42        4.78      1.34 o 
  -8  -1   9     2490.76     2457.93     31.05 o 
  -7  -1   9      159.39      154.88      3.93 o 
  -6  -1   9      164.93      168.86      3.33 o 
  -5  -1   9      166.50      161.78      3.14 o 
  -4  -1   9      101.97      104.30      2.34 o 
  -3  -1   9       28.83       33.29      1.42 o 
  -2  -1   9       17.30       14.93      1.05 o 
  -1  -1   9        1.00        0.79      0.46 o 
   0  -1   9        1.03        0.53      0.43 o 
   1  -1   9       20.08       22.86      1.41 o 
   2  -1   9       83.81       81.88      2.35 o 
   3  -1   9       94.87       93.45      4.34 o 
   4  -1   9        1.94        1.26      0.88 o 
   5  -1   9       42.88       39.27      2.73 o 
   6  -1   9       16.05       12.95      1.67 o 
   7  -1   9      113.55      115.09      6.63 o 
 -12   0   9        0.29       -0.29      1.00 o 
 -11   0   9       48.91       50.25      3.49 o 
 -10   0   9       63.56       66.02      3.98 o 
  -9   0   9        0.88        2.71      0.93 o 
  -8   0   9      556.09      555.25      9.07 o 
  -7   0   9      911.90      909.10     13.11 o 
  -6   0   9     2210.52     2187.65     27.53 o 
  -5   0   9      162.66      138.91      2.81 o 
  -4   0   9     1285.92     1267.85     14.23 o 
  -3   0   9       21.69       26.97      1.16 o 
  -2   0   9      204.19      198.28      3.02 o 
  -1   0   9       35.04       34.60      1.19 o 
   0   0   9       79.16       70.61      2.80 o 
   1   0   9      198.65      207.58      3.71 o 
   2   0   9       29.03       33.20      1.65 o 
   3   0   9      243.16      244.72      5.09 o 
   4   0   9      481.90      457.74      8.01 o 
   5   0   9       88.70       81.32      3.80 o 
   6   0   9      329.68      335.03      6.93 o 
   7   0   9        1.55        1.27      1.15 o 
 -12   1   9        2.23        1.15      1.07 o 
 -11   1   9        3.54        4.08      0.95 o 
 -10   1   9       19.13       17.91      1.60 o 
  -9   1   9        2.35        2.53      2.47 o 
  -8   1   9       78.12       80.30      2.75 o 
  -7   1   9      204.87      200.46      4.43 o 
  -6   1   9     1815.90     1693.70     22.00 o 
  -5   1   9      529.56      504.77      8.08 o 
  -4   1   9     2067.09     1972.29     18.79 o 
  -3   1   9       42.57       36.49      1.37 o 
  -2   1   9       36.78       30.93      1.27 o 
  -1   1   9      159.51      155.48      2.98 o 
   0   1   9      239.07      254.83      3.79 o 
   1   1   9       85.75       89.40      2.75 o 
   2   1   9        4.66        4.93      1.34 o 
   3   1   9        4.66        5.15      1.34 o 
   4   1   9       43.78       46.07      3.22 o 
   5   1   9      204.20      200.59     11.37 o 
   6   1   9        0.38        3.60      1.61 o 
   7   1   9       12.20       11.34      2.14 o 
 -12   2   9       20.10       19.88      3.03 o 
 -11   2   9       31.51       33.28      1.94 o 
 -10   2   9        0.05        0.76      0.98 o 
  -9   2   9       21.74       19.42      1.60 o 
  -8   2   9      563.19      547.67      7.66 o 
  -7   2   9        2.05        1.06      0.60 o 
  -6   2   9      166.11      173.60      3.42 o 
  -5   2   9      211.68      230.25      4.33 o 
  -4   2   9     1495.62     1476.92     14.55 o 
  -3   2   9       10.96       13.20      0.90 o 
  -2   2   9      236.90      210.68      3.50 o 
  -1   2   9       17.71       20.85      1.15 o 
   0   2   9       56.37       59.86      2.39 o 
   1   2   9      111.17      103.48      2.99 o 
   2   2   9        2.72        2.09      1.07 o 
   3   2   9      489.95      465.83     14.98 o 
   4   2   9       21.83       27.74      3.41 o 
   5   2   9       23.64       24.07      2.54 o 
   6   2   9        8.92        8.53      1.73 o 
 -11   3   9       13.59       13.66      2.00 o 
 -10   3   9       13.74       11.16      1.73 o 
  -9   3   9        4.47        4.17      1.34 o 
  -8   3   9      117.58      111.52      3.88 o 
  -7   3   9      226.32      219.12      4.01 o 
  -6   3   9      113.42       99.23      2.80 o 
  -5   3   9       55.86       61.83      1.71 o 
  -4   3   9        7.78       10.56      0.79 o 
  -3   3   9       59.58       63.95      2.23 o 
  -2   3   9        1.35        2.27      0.56 o 
  -1   3   9       82.95       82.15      2.04 o 
   0   3   9      200.04      200.71      5.02 o 
   1   3   9      127.27      125.83      3.42 o 
   2   3   9        3.08        1.33      1.07 o 
   3   3   9        2.03        2.27      1.52 o 
   4   3   9       34.55       28.56      2.54 o 
   5   3   9       30.10       31.21      2.81 o 
   6   3   9       69.01       63.87      4.15 o 
 -11   4   9       21.20       25.78      3.41 o 
 -10   4   9        3.71        4.58      1.71 o 
  -9   4   9       30.11       33.26      3.03 o 
  -8   4   9        0.65        3.57      0.93 o 
  -7   4   9        2.68        2.65      0.88 o 
  -6   4   9       21.78       18.48      1.25 o 
  -5   4   9        2.88        4.98      0.79 o 
  -4   4   9       31.77       35.42      1.69 o 
  -3   4   9       24.03       20.43      1.41 o 
  -2   4   9      167.81      162.88      3.06 o 
  -1   4   9      553.41      541.32      7.55 o 
   0   4   9        0.00        0.10      0.78 o 
   1   4   9       40.41       34.82      3.03 o 
   2   4   9       20.01       15.40      1.90 o 
   3   4   9      151.00      160.11      5.22 o 
   4   4   9        5.89        4.83      1.46 o 
   5   4   9       18.15       17.77      2.27 o 
   6   4   9        0.83       -0.76      1.90 o 
 -11   5   9        1.48        0.38      1.90 o 
 -10   5   9       81.21       87.58      5.31 o 
  -9   5   9       30.62       32.17      2.11 o 
  -8   5   9      184.92      198.66      4.45 o 
  -7   5   9        6.40        8.01      1.35 o 
  -6   5   9      156.35      111.30      5.68 o 
  -5   5   9       42.73       39.63      1.68 o 
  -4   5   9       56.01       52.53      1.91 o 
  -3   5   9       41.26       36.46      2.17 o 
  -2   5   9      409.87      417.45     16.30 o 
  -1   5   9      114.08      107.03      5.69 o 
   0   5   9      631.78      651.35     17.82 o 
   1   5   9       13.59       13.41      2.09 o 
   2   5   9        4.80        4.55      1.34 o 
   3   5   9        3.64        2.65      1.34 o 
   4   5   9        3.34        1.71      1.34 o 
   5   5   9      226.62      224.19     14.03 o 
 -11   6   9       64.18       75.83      5.31 o 
 -10   6   9       54.92       53.09      3.49 o 
  -9   6   9       26.51       26.94      2.41 o 
  -8   6   9       64.95       73.81      3.16 o 
  -7   6   9        3.44        2.02      0.88 o 
  -6   6   9      556.70      462.83      7.75 o 
  -5   6   9      150.50      139.27      3.64 o 
  -4   6   9      367.12      344.21      6.34 o 
  -3   6   9      126.92      124.23      4.83 o 
  -2   6   9      157.36      138.65      5.09 o 
  -1   6   9      279.81      270.26      7.51 o 
   0   6   9       61.44       62.56      5.69 o 
   1   6   9       34.37       28.06      3.79 o 
   2   6   9       67.12       61.80      5.69 o 
   3   6   9        1.02        0.00      1.52 o 
   4   6   9       33.08       32.98      4.17 o 
   5   6   9      116.98      117.22      7.20 o 
 -10   7   9       85.13       87.62      6.07 o 
  -9   7   9      266.27      268.98      7.10 o 
  -8   7   9        0.98        0.38      1.07 o 
  -7   7   9       22.47       19.35      1.75 o 
  -6   7   9        1.17        1.90      1.07 o 
  -5   7   9      177.43      173.70      9.86 o 
  -4   7   9      333.45      255.26      6.83 o 
  -3   7   9       21.84       23.89      3.79 o 
  -2   7   9      148.49      146.34      7.58 o 
  -1   7   9       50.44       47.01      5.31 o 
   0   7   9      155.60      142.93      7.58 o 
   1   7   9       30.59       30.33      4.17 o 
   2   7   9        2.16        0.76      1.90 o 
   3   7   9       55.23       56.11      5.31 o 
   4   7   9       34.88       30.33      4.17 o 
 -10   8   9        9.30        7.20      2.65 o 
  -9   8   9        8.00        6.07      2.27 o 
  -8   8   9       78.42       79.62      5.31 o 
  -7   8   9       16.14       25.78      3.41 o 
  -6   8   9       71.13       59.49      3.45 o 
  -5   8   9       78.97       99.63      4.55 o 
  -4   8   9      101.10      100.47      6.07 o 
  -3   8   9        1.17        0.38      1.90 o 
  -2   8   9       17.53        8.34      2.65 o 
  -1   8   9       13.60       17.44      3.41 o 
   0   8   9      118.52      117.91      7.20 o 
   1   8   9       81.77       69.38      6.07 o 
   2   8   9       53.17       49.29      5.31 o 
   3   8   9       66.72       78.48      6.82 o 
  -9   9   9       57.95       64.45      6.07 o 
  -8   9   9        8.56       16.68      3.41 o 
  -7   9   9        9.00       10.24      2.65 o 
  -6   9   9       10.72        9.86      2.65 o 
  -5   9   9       31.85       39.05      4.55 o 
  -4   9   9        0.15        1.52      1.90 o 
  -3   9   9      101.98      103.12      6.82 o 
  -2   9   9        0.24        1.14      1.90 o 
  -1   9   9       29.89       36.78      5.31 o 
   0   9   9       23.50       14.03      3.41 o 
   1   9   9        0.02        0.38      2.27 o 
   2   9   9        0.05        0.38      2.27 o 
  -8  10   9       39.99       43.98      4.93 o 
  -7  10   9      105.74      116.77      7.20 o 
  -6  10   9       72.95      104.26      6.45 o 
  -5  10   9        0.79        0.00      1.90 o 
  -4  10   9        0.21        1.52      2.27 o 
  -3  10   9       26.27       19.71      3.79 o 
  -2  10   9        1.95        1.90      2.27 o 
  -1  10   9        3.99        0.00      2.27 o 
   0  10   9        0.13       -0.38      2.27 o 
   1  10   9       38.97       46.63      5.69 o 
  -6  11   9       26.11       36.40      4.55 o 
  -5  11   9        1.96       -1.14      1.90 o 
  -4  11   9       43.21       48.15      5.69 o 
  -3  11   9        0.14        3.79      2.65 o 
  -2  11   9       46.10       50.05      6.07 o 
  -1  11   9       33.27       39.05      5.69 o 
  -3 -12  10       22.45       26.54      4.17 o 
  -2 -12  10      174.17      188.05      9.10 o 
  -1 -12  10       16.24       11.75      3.03 o 
  -6 -11  10      110.84      118.20     10.05 o 
  -5 -11  10       30.23       28.06      4.17 o 
  -4 -11  10       84.69       79.24      5.69 o 
  -3 -11  10        1.41        3.41      2.27 o 
  -2 -11  10        0.00        0.76      1.90 o 
  -1 -11  10      236.95      262.36     10.62 o 
   0 -11  10       39.05       36.02      4.55 o 
   1 -11  10       44.17       51.18      5.31 o 
  -7 -10  10        1.40        0.95      1.34 o 
  -6 -10  10      189.63      209.28      9.10 o 
  -5 -10  10        3.17        3.03      1.34 o 
  -4 -10  10       29.26       26.58      2.68 o 
  -3 -10  10       11.68       13.27      1.88 o 
  -2 -10  10       12.42       11.76      3.79 o 
  -1 -10  10       74.02       78.86      5.69 o 
   0 -10  10       23.15       28.43      3.79 o 
   1 -10  10       16.83       12.89      3.03 o 
   2 -10  10       26.58       24.64      3.79 o 
   3 -10  10      319.49      321.88     12.51 o 
  -9  -9  10       67.72       64.45      6.07 o 
  -8  -9  10        0.05        0.00      1.34 o 
  -7  -9  10       60.09       63.06      4.50 o 
  -6  -9  10        0.48        0.38      0.88 o 
  -5  -9  10      188.11      203.45      7.58 o 
  -4  -9  10       11.85       13.73      2.27 o 
  -3  -9  10       84.29       87.71      3.75 o 
  -2  -9  10        1.49        0.76      1.07 o 
  -1  -9  10       13.69       12.31      2.09 o 
   0  -9  10       18.99       23.90      2.37 o 
   1  -9  10        6.20        7.39      1.61 o 
   2  -9  10        0.02        0.17      1.18 o 
   3  -9  10       36.84       45.50      4.93 o 
   4  -9  10        0.86        1.52      2.27 o 
  -9  -8  10       24.28       28.43      3.79 o 
  -8  -8  10        0.58       -0.22      0.93 o 
  -7  -8  10        1.49        1.46      1.00 o 
  -6  -8  10       27.53       26.94      1.97 o 
  -5  -8  10      160.63      149.18      4.01 o 
  -4  -8  10        0.54        0.33      0.98 o 
  -3  -8  10       48.81       52.09      6.82 o 
  -2  -8  10       86.22       89.79      3.88 o 
  -1  -8  10       16.81       20.05      2.14 o 
   0  -8  10       43.12       39.31      4.36 o 
   1  -8  10       42.38       38.75      3.22 o 
   2  -8  10        0.07       -0.91      0.91 o 
   3  -8  10       29.44       29.59      3.41 o 
   4  -8  10        5.40        6.04      1.73 o 
 -10  -7  10       29.47       37.91      4.55 o 
  -9  -7  10       19.76       23.82      2.54 o 
  -8  -7  10        9.54        5.70      1.25 o 
  -7  -7  10        5.40        6.46      1.15 o 
  -6  -7  10        0.35        2.27      0.88 o 
  -5  -7  10        2.87        0.68      1.14 o 
  -4  -7  10        1.71        2.02      0.88 o 
  -3  -7  10        0.01        3.03      1.52 o 
  -2  -7  10       47.37       53.76      2.91 o 
  -1  -7  10       58.58       53.54      5.88 o 
   0  -7  10      110.03      111.36      4.15 o 
   1  -7  10        3.45        2.65      1.18 o 
   2  -7  10        6.54        4.97      1.34 o 
   3  -7  10      309.14      308.05      9.10 o 
   4  -7  10       52.42       52.59      3.79 o 
   5  -7  10       14.56       13.58      4.17 o 
 -11  -6  10       10.86       10.24      2.65 o 
 -10  -6  10        3.86        2.65      1.34 o 
  -9  -6  10        1.45        0.57      1.07 o 
  -8  -6  10       21.78       13.75      3.06 o 
  -7  -6  10       15.41       14.97      2.01 o 
  -6  -6  10        0.00        0.34      0.71 o 
  -5  -6  10       31.42       39.32      2.19 o 
  -4  -6  10       66.17       57.85      3.00 o 
  -3  -6  10      123.91      113.68      3.74 o 
  -2  -6  10        0.58       -0.43      0.91 o 
  -1  -6  10        9.66        7.45      3.22 o 
   0  -6  10       85.70       82.29      3.49 o 
   1  -6  10       82.69       72.07      3.98 o 
   2  -6  10       78.32       85.10      6.82 o 
   3  -6  10        4.88        5.78      3.03 o 
   4  -6  10      171.41      183.12      5.90 o 
   5  -6  10       41.25       36.99      6.45 o 
 -11  -5  10        5.85        3.03      2.27 o 
 -10  -5  10        8.39        6.45      1.61 o 
  -9  -5  10       42.46       39.81      2.95 o 
  -8  -5  10        4.20        3.24      1.00 o 
  -7  -5  10      296.05      254.31      4.83 o 
  -6  -5  10      238.88      172.11      3.69 o 
  -5  -5  10       17.77        6.80      0.92 o 
  -4  -5  10       61.35       62.44      2.46 o 
  -3  -5  10        0.60        1.21      0.60 o 
  -2  -5  10      969.13      953.05     11.75 o 
  -1  -5  10       97.77       94.52      5.88 o 
   0  -5  10      105.93       97.71      5.31 o 
   1  -5  10       28.91       32.09      2.41 o 
   2  -5  10      734.78      726.53     13.54 o 
   3  -5  10       53.94       53.65      3.49 o 
   4  -5  10      294.57      282.84      7.51 o 
   5  -5  10      272.08      277.03     11.56 o 
   6  -5  10      529.92      537.36     12.06 o 
 -12  -4  10      213.29      229.19      7.24 o 
 -11  -4  10       36.27       40.86      3.49 o 
 -10  -4  10        8.55        7.96      2.84 o 
  -9  -4  10       41.42       41.33      3.07 o 
  -8  -4  10       22.86       20.75      2.14 o 
  -7  -4  10      165.48      151.25      3.49 o 
  -6  -4  10      378.71      343.99      5.61 o 
  -5  -4  10        0.14       -0.57      0.57 o 
  -4  -4  10     1494.95     1320.86     15.30 o 
  -3  -4  10       95.90       78.46      2.21 o 
  -2  -4  10      125.73      128.57      2.99 o 
  -1  -4  10        4.57        7.03      0.92 o 
   0  -4  10        0.63        0.85      0.71 o 
   1  -4  10       78.54       68.64      7.77 o 
   2  -4  10      367.40      367.10     10.43 o 
   3  -4  10      151.55      154.89      7.77 o 
   4  -4  10       11.27       12.65      2.00 o 
   5  -4  10      167.46      163.60     10.62 o 
   6  -4  10      226.00      226.34      6.97 o 
 -12  -3  10       64.12       75.26      4.69 o 
 -11  -3  10       57.56       58.90      3.88 o 
 -10  -3  10       35.88       30.72      3.03 o 
  -9  -3  10       18.06       18.86      2.27 o 
  -8  -3  10       87.27       77.95      2.91 o 
  -7  -3  10      223.09      209.52      5.13 o 
  -6  -3  10        5.45       12.71      1.14 o 
  -5  -3  10        5.63        2.83      0.72 o 
  -4  -3  10      101.58       83.92      3.81 o 
  -3  -3  10        0.78        0.19      0.57 o 
  -2  -3  10        0.12        1.16      0.60 o 
  -1  -3  10        4.12        6.97      0.86 o 
   0  -3  10       23.47       21.83      1.92 o 
   1  -3  10       15.04       14.33      1.08 o 
   2  -3  10      151.61      146.59      4.83 o 
   3  -3  10        0.26        0.19      1.07 o 
   4  -3  10       54.48       50.35      5.12 o 
   5  -3  10        6.24        8.34      1.73 o 
   6  -3  10        0.08        1.14      1.34 o 
 -12  -2  10       60.29       51.41      3.75 o 
 -11  -2  10       15.48       18.79      2.27 o 
 -10  -2  10      137.57      147.90      8.34 o 
  -9  -2  10       42.96       43.60      3.07 o 
  -8  -2  10      105.64       94.39      3.19 o 
  -7  -2  10       31.60       29.91      1.75 o 
  -6  -2  10        1.21        1.46      0.64 o 
  -5  -2  10        0.19        0.47      0.57 o 
  -4  -2  10        4.30        6.17      0.76 o 
  -3  -2  10        1.34        2.20      0.60 o 
  -2  -2  10       29.69       29.31      2.79 o 
  -1  -2  10       85.19       84.76      3.56 o 
   0  -2  10        7.11        8.92      0.85 o 
   1  -2  10        0.05        0.02      0.53 o 
   2  -2  10       88.64       92.92      2.89 o 
   3  -2  10       25.79       24.45      1.82 o 
   4  -2  10        2.34        3.32      1.00 o 
   5  -2  10      131.04      137.30      5.09 o 
   6  -2  10        0.11        0.19      1.34 o 
 -12  -1  10       50.62       55.42      3.21 o 
 -11  -1  10       16.09       12.86      3.03 o 
 -10  -1  10        0.20        0.57      1.07 o 
  -9  -1  10       49.86       55.20      2.77 o 
  -8  -1  10       43.49       49.02      2.61 o 
  -7  -1  10       49.12       45.94      3.02 o 
  -6  -1  10      250.50      242.52      4.32 o 
  -5  -1  10       11.68       15.10      1.18 o 
  -4  -1  10      488.10      464.21      6.46 o 
  -3  -1  10        6.44        5.55      0.79 o 
  -2  -1  10       78.23       73.97      2.10 o 
  -1  -1  10      187.68      176.16      2.97 o 
   0  -1  10      419.17      431.99      8.29 o 
   1  -1  10       64.96       69.76      2.19 o 
   2  -1  10        6.26        6.59      1.31 o 
   3  -1  10       10.26       12.21      2.16 o 
   4  -1  10       15.16       12.43      1.59 o 
   5  -1  10      285.93      283.14      7.52 o 
   6  -1  10        8.97        5.51      2.27 o 
 -12   0  10       35.28       35.87      2.22 o 
 -11   0  10       48.08       48.72      3.49 o 
 -10   0  10       69.48       63.69      3.34 o 
  -9   0  10       51.00       51.01      3.22 o 
  -8   0  10        0.71        0.76      0.88 o 
  -7   0  10       15.69       16.05      1.50 o 
  -6   0  10     1328.07     1275.91     17.46 o 
  -5   0  10      852.77      817.06     12.01 o 
  -4   0  10      211.79      218.59      5.67 o 
  -3   0  10      159.37      153.30      3.82 o 
  -2   0  10      181.11      185.77      3.11 o 
  -1   0  10       12.16       11.45      0.90 o 
   0   0  10        2.09        1.17      0.71 o 
   1   0  10        0.59        1.36      0.78 o 
   2   0  10      237.14      241.61      6.43 o 
   3   0  10       90.65       92.96      4.02 o 
   4   0  10       40.44       40.37      4.93 o 
   5   0  10       18.26       22.68      3.22 o 
   6   0  10       68.56       74.14      4.56 o 
 -12   1  10        3.78        3.00      0.99 o 
 -11   1  10       26.10       23.04      1.97 o 
 -10   1  10       48.88       52.12      5.05 o 
  -9   1  10        3.65        5.40      1.09 o 
  -8   1  10      138.58      128.26      4.42 o 
  -7   1  10       84.09       86.27      2.88 o 
  -6   1  10      683.82      663.01     10.34 o 
  -5   1  10      351.07      347.73      5.44 o 
  -4   1  10      774.97      703.74      8.97 o 
  -3   1  10     1383.54     1369.78     18.54 o 
  -2   1  10       92.45       92.74      2.12 o 
  -1   1  10        4.70        3.13      0.70 o 
   0   1  10       18.98       19.90      1.60 o 
   1   1  10      102.28       99.88      3.13 o 
   2   1  10      361.55      353.48     14.79 o 
   3   1  10       53.86       50.16      3.34 o 
   4   1  10      262.23      261.16      7.10 o 
   5   1  10      362.35      355.66      9.11 o 
   6   1  10       93.79       86.73      9.48 o 
 -12   2  10       32.69       33.92      4.93 o 
 -11   2  10        0.93       -0.25      1.18 o 
 -10   2  10       60.39       67.47      3.30 o 
  -9   2  10       19.78       18.93      1.60 o 
  -8   2  10        4.48        4.09      0.93 o 
  -7   2  10      492.72      498.92      8.02 o 
  -6   2  10      213.90      211.39      3.94 o 
  -5   2  10       19.87       25.64      1.54 o 
  -4   2  10     1366.73     1305.51     13.29 o 
  -3   2  10      417.22      396.50      5.17 o 
  -2   2  10     1636.69     1601.13     14.70 o 
  -1   2  10      151.92      152.64      4.16 o 
   0   2  10      132.69      132.71      4.92 o 
   1   2  10       72.12       65.81      2.55 o 
   2   2  10       54.15       54.42      2.95 o 
   3   2  10       24.67       22.27      3.22 o 
   4   2  10      147.18      160.00      7.96 o 
   5   2  10       10.63       10.25      1.88 o 
   6   2  10       54.43       59.52      4.15 o 
 -12   3  10        0.38       -1.14      1.90 o 
 -11   3  10       40.45       47.08      3.34 o 
 -10   3  10      201.53      192.71      5.76 o 
  -9   3  10        0.08        0.32      1.71 o 
  -8   3  10        4.76        4.50      2.27 o 
  -7   3  10        2.43        2.91      1.18 o 
  -6   3  10      235.72      220.39      4.85 o 
  -5   3  10      169.76      176.29      3.19 o 
  -4   3  10      485.33      461.48      5.88 o 
  -3   3  10        2.83        1.72      0.59 o 
  -2   3  10      131.73      124.33      2.64 o 
  -1   3  10        2.66        2.81      0.67 o 
   0   3  10       77.98       75.55      2.77 o 
   1   3  10       92.00       90.61      3.61 o 
   2   3  10      125.90      128.02      4.56 o 
   3   3  10       21.44       27.64      5.31 o 
   4   3  10        6.69        7.80      1.73 o 
   5   3  10       49.71       44.12      3.61 o 
 -12   4  10       13.71       14.41      3.03 o 
 -11   4  10       41.14       35.26      4.17 o 
 -10   4  10       11.99       11.14      2.84 o 
  -9   4  10      144.98      144.47      4.95 o 
  -8   4  10      482.32      489.14     10.05 o 
  -7   4  10       17.05       15.29      1.73 o 
  -6   4  10        9.85        5.17      1.40 o 
  -5   4  10        0.69        3.60      0.93 o 
  -4   4  10      215.27      207.34      5.69 o 
  -3   4  10       97.58      105.45      2.81 o 
  -2   4  10       52.84       48.77      1.96 o 
  -1   4  10      291.87      283.90      4.43 o 
   0   4  10       55.18       53.90      2.96 o 
   1   4  10       69.14       71.73      5.69 o 
   2   4  10        2.03        3.29      1.18 o 
   3   4  10        0.46        2.65      1.34 o 
   4   4  10        0.22       -0.95      1.07 o 
   5   4  10        4.60        4.55      1.61 o 
 -11   5  10        0.06       -1.14      1.90 o 
 -10   5  10        9.47        4.93      1.90 o 
  -9   5  10       36.89       35.41      2.68 o 
  -8   5  10       65.59       65.75      2.69 o 
  -7   5  10        6.66        8.97      1.23 o 
  -6   5  10       31.08       21.87      1.73 o 
  -5   5  10        0.00        0.13      0.66 o 
  -4   5  10       33.99       31.71      2.04 o 
  -3   5  10        8.68       12.98      2.09 o 
  -2   5  10        6.58        6.47      1.61 o 
  -1   5  10       13.33       11.73      3.03 o 
   0   5  10      126.83      132.32      6.82 o 
   1   5  10        1.78        2.27      1.90 o 
   2   5  10       79.11       79.62      7.20 o 
   3   5  10        0.10       -0.57      1.07 o 
   4   5  10       33.65       42.29      3.60 o 
 -11   6  10       10.81       14.79      3.03 o 
 -10   6  10      147.77      149.38      7.20 o 
  -9   6  10        9.44        9.61      1.73 o 
  -8   6  10        1.96       -0.38      0.78 o 
  -7   6  10        7.32        5.22      1.27 o 
  -6   6  10       40.09       41.14      2.33 o 
  -5   6  10       14.68       10.82      1.39 o 
  -4   6  10       53.45       36.33      2.22 o 
  -3   6  10      188.51      198.66      8.72 o 
  -2   6  10      157.58      159.99      8.34 o 
  -1   6  10      117.27      112.60      6.82 o 
   0   6  10        4.84        6.07      2.27 o 
   1   6  10       21.17       16.68      3.03 o 
   2   6  10        1.40        2.27      1.90 o 
   3   6  10        0.08        0.38      1.90 o 
   4   6  10       13.94       18.20      3.41 o 
 -10   7  10        2.21        1.90      1.90 o 
  -9   7  10       76.23       85.03      3.88 o 
  -8   7  10        0.04       -0.32      0.95 o 
  -7   7  10       44.01       45.77      2.63 o 
  -6   7  10        1.64        0.00      1.07 o 
  -5   7  10      111.25      102.32      4.15 o 
  -4   7  10      297.17      273.52     18.01 o 
  -3   7  10        0.22        3.03      1.90 o 
  -2   7  10      103.82       98.19      6.82 o 
  -1   7  10      400.61      377.23     13.65 o 
   0   7  10       54.36       56.49      5.69 o 
   1   7  10       11.98        9.48      2.65 o 
   2   7  10       31.35       31.09      4.17 o 
   3   7  10       58.29       67.49      6.45 o 
 -10   8  10       25.46       26.92      4.17 o 
  -9   8  10        5.58       10.62      2.65 o 
  -8   8  10       82.18       75.83      5.31 o 
  -7   8  10       20.33       20.85      3.41 o 
  -6   8  10       50.05       45.42      4.74 o 
  -5   8  10       46.74       40.75      3.18 o 
  -4   8  10      316.00      292.31     14.03 o 
  -3   8  10        5.82        7.58      2.65 o 
  -2   8  10      429.57      362.83     13.65 o 
  -1   8  10       68.28       80.38      7.20 o 
   0   8  10       99.16       87.20      6.45 o 
   1   8  10       15.22       12.13      3.03 o 
   2   8  10       17.88       21.23      3.79 o 
  -9   9  10       78.53       92.13      6.45 o 
  -8   9  10       11.06        3.03      2.27 o 
  -7   9  10      133.13      138.00      7.58 o 
  -6   9  10       24.60       17.82      3.41 o 
  -5   9  10        1.97        2.62      1.46 o 
  -4   9  10        4.34        8.38      2.00 o 
  -3   9  10       17.40       17.82      3.79 o 
  -2   9  10       21.49       21.23      4.17 o 
  -1   9  10       54.76       62.94      6.82 o 
   0   9  10        8.41        8.72      3.03 o 
   1   9  10       46.36       45.50      5.69 o 
  -7  10  10        0.04        0.76      2.27 o 
  -6  10  10        4.38        3.41      2.27 o 
  -5  10  10        1.00        4.55      2.27 o 
  -4  10  10        2.85        3.03      2.27 o 
  -3  10  10       87.85       95.54      8.34 o 
  -2  10  10        1.28        1.14      2.65 o 
  -1  10  10      189.10      206.63     10.99 o 
  -5 -11  11      276.95      286.87      9.29 o 
  -4 -11  11       63.75       64.07      6.07 o 
  -3 -11  11        0.91       -0.76      1.52 o 
  -2 -11  11       47.35       50.42      5.31 o 
  -1 -11  11       80.90       93.27      6.45 o 
   0 -11  11        0.62        1.52      2.27 o 
  -7 -10  11       30.52       36.40      3.22 o 
  -6 -10  11       91.85      119.24     10.62 o 
  -5 -10  11       37.55       45.08      3.45 o 
  -4 -10  11       80.10       75.38      5.31 o 
  -3 -10  11      117.52      117.88      4.69 o 
  -2 -10  11        7.69        7.54      1.73 o 
  -1 -10  11       90.93      107.63      8.72 o 
   0 -10  11       17.23       19.34      3.41 o 
   1 -10  11        0.00       -0.38      1.90 o 
  -8  -9  11        5.84        3.82      1.54 o 
  -7  -9  11       51.25       55.79      3.06 o 
  -6  -9  11      121.45      119.14      4.80 o 
  -5  -9  11        1.43        1.10      1.18 o 
  -4  -9  11      125.55      146.66      5.09 o 
  -3  -9  11       30.32       28.70      3.60 o 
  -2  -9  11        4.46        6.74      1.73 o 
  -1  -9  11      192.02      209.98      6.30 o 
   0  -9  11        2.81        3.03      1.34 o 
   1  -9  11       17.42       24.66      2.54 o 
   2  -9  11       88.94      104.19      4.53 o 
  -9  -8  11       38.85       39.05      4.55 o 
  -8  -8  11       50.13       38.83      2.69 o 
  -7  -8  11       43.32       36.37      2.47 o 
  -6  -8  11        5.29        3.61      1.39 o 
  -5  -8  11        4.09        3.69      1.46 o 
  -4  -8  11       47.05       48.45      3.34 o 
  -3  -8  11      134.34      138.62      5.69 o 
  -2  -8  11       59.60       66.55      3.34 o 
  -1  -8  11       75.92       76.57      5.31 o 
   0  -8  11       35.86       30.56      2.68 o 
   1  -8  11        9.35        7.79      1.73 o 
   2  -8  11        2.57        1.90      1.90 o 
   3  -8  11        2.96        1.90      1.34 o 
 -10  -7  11       96.85      105.02      6.45 o 
  -9  -7  11       13.46       12.16      3.60 o 
  -8  -7  11       37.88       36.49      2.55 o 
  -7  -7  11       27.12       23.14      1.97 o 
  -6  -7  11       26.93       19.78      1.75 o 
  -5  -7  11       10.51       10.60      1.31 o 
  -4  -7  11       10.37        5.67      1.15 o 
  -3  -7  11      107.03       99.72      4.02 o 
  -2  -7  11      106.13      106.01      4.02 o 
  -1  -7  11       44.12       45.89      4.17 o 
   0  -7  11        3.66        1.90      2.84 o 
   1  -7  11        3.91        3.58      1.90 o 
   2  -7  11       77.35       73.76      3.75 o 
   3  -7  11        0.21        0.76      1.34 o 
   4  -7  11        0.01       -0.38      1.34 o 
 -10  -6  11      103.53       95.16      6.07 o 
  -9  -6  11       20.62       14.71      3.98 o 
  -8  -6  11        9.21       12.60      1.50 o 
  -7  -6  11       23.38       24.46      1.95 o 
  -6  -6  11      180.72      156.54      6.16 o 
  -5  -6  11      257.16      252.09      5.55 o 
  -4  -6  11       39.63       35.25      2.19 o 
  -3  -6  11       33.03       33.16      2.04 o 
  -2  -6  11      198.61      199.42      5.63 o 
  -1  -6  11        1.55        0.57      1.07 o 
   0  -6  11        1.11        2.09      1.07 o 
   1  -6  11       16.90       18.78      2.14 o 
   2  -6  11       63.74       64.55      3.34 o 
   3  -6  11      409.66      400.21      9.51 o 
   4  -6  11        2.13        2.41      1.46 o 
 -11  -5  11        1.78        6.07      2.65 o 
 -10  -5  11       18.88       25.17      3.41 o 
  -9  -5  11        7.39        6.40      1.46 o 
  -8  -5  11      119.52      119.59      3.71 o 
  -7  -5  11       31.09       18.03      1.60 o 
  -6  -5  11       16.51       25.65      1.89 o 
  -5  -5  11      497.95      433.62      7.44 o 
  -4  -5  11        4.03        1.14      0.78 o 
  -3  -5  11       56.74       66.17      3.97 o 
  -2  -5  11      160.15      153.66      3.86 o 
  -1  -5  11       88.36       82.33      3.34 o 
   0  -5  11       13.87       15.21      2.27 o 
   1  -5  11       91.25       95.30      3.88 o 
   2  -5  11       64.42       63.38      5.31 o 
   3  -5  11      119.66      123.61      4.83 o 
   4  -5  11      284.77      291.83      8.04 o 
   5  -5  11       12.45       11.01      2.14 o 
 -11  -4  11      164.57      181.98      8.72 o 
 -10  -4  11        4.95        5.31      1.61 o 
  -9  -4  11        0.17       -1.14      1.33 o 
  -8  -4  11       31.16       27.43      2.04 o 
  -7  -4  11       61.07       59.65      4.50 o 
  -6  -4  11       26.92       34.86      2.23 o 
  -5  -4  11        2.16        0.48      0.71 o 
  -4  -4  11        2.98       -0.51      0.66 o 
  -3  -4  11     1494.30     1392.13     18.09 o 
  -2  -4  11       26.98       26.49      1.75 o 
  -1  -4  11       32.30       27.90      1.82 o 
   0  -4  11      128.75      128.63      5.88 o 
   1  -4  11       19.33       18.67      3.03 o 
   2  -4  11      215.44      211.71      6.17 o 
   3  -4  11       99.43       96.50      4.15 o 
   4  -4  11       88.93       86.87      9.48 o 
   5  -4  11       46.44       45.78     10.43 o 
 -11  -3  11        0.00       -1.52      1.52 o 
 -10  -3  11        2.12        0.38      1.07 o 
  -9  -3  11       13.76       11.64      1.88 o 
  -8  -3  11       67.26       71.57      3.34 o 
  -7  -3  11       18.85       13.37      1.45 o 
  -6  -3  11      483.61      450.15      7.65 o 
  -5  -3  11      198.52      184.61      4.23 o 
  -4  -3  11      509.45      491.28      9.76 o 
  -3  -3  11        1.26        3.54      0.88 o 
  -2  -3  11      429.08      375.28      6.49 o 
  -1  -3  11       35.71       47.77      3.13 o 
   0  -3  11       13.96       12.01      1.31 o 
   1  -3  11       42.69       43.81      3.60 o 
   2  -3  11      129.84      128.58      4.56 o 
   3  -3  11        0.31       -1.14      1.14 o 
   4  -3  11      119.54      124.20      5.31 o 
   5  -3  11        6.23        4.78      1.73 o 
 -12  -2  11      153.56      174.40      8.72 o 
 -11  -2  11       33.79       27.47      3.79 o 
 -10  -2  11       36.77       50.51      7.01 o 
  -9  -2  11       66.05       60.66      4.55 o 
  -8  -2  11       57.09       49.10      8.15 o 
  -7  -2  11        2.68        4.10      1.09 o 
  -6  -2  11       62.52       59.45      2.33 o 
  -5  -2  11       12.79       15.31      1.22 o 
  -4  -2  11      633.07      563.98      7.80 o 
  -3  -2  11       60.31       54.90      3.01 o 
  -2  -2  11       13.28       10.42      1.08 o 
  -1  -2  11        4.96        9.94      1.15 o 
   0  -2  11      104.29       98.08      4.62 o 
   1  -2  11       63.91       68.73      3.17 o 
   2  -2  11       12.30       12.32      1.45 o 
   3  -2  11        0.27        0.44      1.26 o 
   4  -2  11        0.13        0.17      1.18 o 
   5  -2  11        0.09       -0.08      1.18 o 
 -12  -1  11        0.23       -0.38      1.90 o 
 -11  -1  11        0.32       -0.04      1.18 o 
 -10  -1  11        8.03        7.14      1.73 o 
  -9  -1  11       92.32       95.16      4.02 o 
  -8  -1  11       76.35       79.73      3.49 o 
  -7  -1  11      267.22      267.16     10.81 o 
  -6  -1  11      186.62      171.43      6.63 o 
  -5  -1  11        7.18        4.08      0.93 o 
  -4  -1  11        0.32       -0.57      0.57 o 
  -3  -1  11       89.89       90.53      2.97 o 
  -2  -1  11        4.80        5.52      1.03 o 
  -1  -1  11        0.83        0.00      0.60 o 
   0  -1  11        0.48       -0.24      0.71 o 
   1  -1  11        0.04        0.19      0.80 o 
   2  -1  11       27.94       30.70      2.11 o 
   3  -1  11        5.03        3.24      1.11 o 
   4  -1  11        2.30        1.26      1.09 o 
   5  -1  11        9.19       14.95      2.65 o 
 -12   0  11        0.58       -0.57      1.34 o 
 -11   0  11       12.81       12.77      2.14 o 
 -10   0  11       23.03       23.07      2.54 o 
  -9   0  11      105.64      107.83      5.88 o 
  -8   0  11       35.67       32.70      2.54 o 
  -7   0  11      134.98      134.39      4.42 o 
  -6   0  11       30.50       32.44      2.41 o 
  -5   0  11      191.25      170.13      4.26 o 
  -4   0  11      498.47      483.83      8.30 o 
  -3   0  11      151.32      148.77      3.23 o 
  -2   0  11       74.82       76.16      2.30 o 
  -1   0  11        4.54        3.67      0.73 o 
   0   0  11       65.11       66.96      2.98 o 
   1   0  11       56.58       56.30      2.95 o 
   2   0  11      113.70      116.76      6.82 o 
   3   0  11      137.81      138.00      5.09 o 
   4   0  11       31.13       38.22      3.22 o 
   5   0  11       39.80       33.70      3.07 o 
 -12   1  11        2.24        2.79      1.46 o 
 -11   1  11       84.44       90.17      3.35 o 
 -10   1  11        1.93        2.54      1.00 o 
  -9   1  11      253.89      250.82      5.39 o 
  -8   1  11        0.72        0.64      0.78 o 
  -7   1  11       23.18       16.36      1.59 o 
  -6   1  11       73.97       69.70      2.47 o 
  -5   1  11       38.41       36.32      2.04 o 
  -4   1  11     1391.46     1364.90     15.65 o 
  -3   1  11      122.07      119.15      2.90 o 
  -2   1  11       41.69       46.74      1.70 o 
  -1   1  11        6.08        5.28      0.77 o 
   0   1  11       49.60       53.35      2.63 o 
   1   1  11       16.22       17.69      4.55 o 
   2   1  11        1.20        2.74      1.18 o 
   3   1  11        1.35        3.52      1.46 o 
   4   1  11       27.00       29.59      2.95 o 
   5   1  11       30.87       30.07      5.31 o 
 -12   2  11      192.58      210.52      9.86 o 
 -11   2  11      106.11      123.25      8.15 o 
 -10   2  11        8.74        5.10      1.46 o 
  -9   2  11      656.03      677.72     10.57 o 
  -8   2  11       60.26       61.35      2.47 o 
  -7   2  11       27.47       24.16      1.72 o 
  -6   2  11      357.38      359.02      6.48 o 
  -5   2  11       25.52       26.68      1.93 o 
  -4   2  11       64.27       69.62      2.47 o 
  -3   2  11      197.37      189.73      3.32 o 
  -2   2  11     1581.53     1570.59     17.24 o 
  -1   2  11     1346.68     1353.57     16.64 o 
   0   2  11       34.08       33.43      2.25 o 
   1   2  11       22.42       23.86      4.55 o 
   2   2  11      197.10      189.47      5.76 o 
   3   2  11       11.20       10.25      1.88 o 
   4   2  11        3.11        1.06      1.33 o 
   5   2  11      103.16       96.25      4.69 o 
 -12   3  11        8.95        4.17      2.27 o 
 -11   3  11       26.87       37.46      3.22 o 
 -10   3  11      115.09      125.30      7.39 o 
  -9   3  11       91.81      103.74      4.15 o 
  -8   3  11      148.81      140.77      4.69 o 
  -7   3  11        0.94        1.14      1.07 o 
  -6   3  11       28.41       23.68      1.72 o 
  -5   3  11       45.77       42.25      2.26 o 
  -4   3  11       24.53       23.16      1.45 o 
  -3   3  11       70.76       62.86      2.02 o 
  -2   3  11      844.79      852.23     19.56 o 
  -1   3  11      682.21      715.27     10.40 o 
   0   3  11      516.03      532.27      9.05 o 
   1   3  11       96.74       94.31      3.88 o 
   2   3  11       11.00       11.44      1.88 o 
   3   3  11        0.74        0.19      1.34 o 
   4   3  11        2.50        2.09      1.34 o 
 -11   4  11        3.39        7.20      1.73 o 
 -10   4  11      149.72      141.90     11.94 o 
  -9   4  11       90.03       88.33      7.01 o 
  -8   4  11      436.16      436.12      9.64 o 
  -7   4  11       52.76       54.74      3.34 o 
  -6   4  11       18.31       16.48      2.09 o 
  -5   4  11        5.58        4.76      1.00 o 
  -4   4  11       31.88       25.93      2.00 o 
  -3   4  11       49.78       49.57      2.61 o 
  -2   4  11      519.45      522.02      8.28 o 
  -1   4  11      159.49      174.23      6.26 o 
   0   4  11       20.52       21.98      3.60 o 
   1   4  11      116.74      108.55     10.99 o 
   2   4  11      145.35      141.17      5.22 o 
   3   4  11       79.85       79.22      4.15 o 
   4   4  11       36.34       36.40      3.22 o 
 -11   5  11        5.22        8.34      2.65 o 
 -10   5  11        0.14        0.38      1.34 o 
  -9   5  11       17.18       18.59      2.65 o 
  -8   5  11        4.91        3.89      1.46 o 
  -7   5  11        0.46        0.57      1.07 o 
  -6   5  11        2.11        1.01      0.88 o 
  -5   5  11       28.83       28.27      2.63 o 
  -4   5  11       14.86        9.05      1.42 o 
  -3   5  11       50.02       43.54      6.07 o 
  -2   5  11      418.27      407.56     13.65 o 
  -1   5  11        1.91        2.27      1.52 o 
   0   5  11      103.35      111.84      6.45 o 
   1   5  11       22.07       26.16      3.79 o 
   2   5  11       14.03       12.13      3.03 o 
   3   5  11      112.06      111.65     10.24 o 
 -11   6  11       50.93       53.84      5.31 o 
 -10   6  11       18.87       24.26      3.79 o 
  -9   6  11      156.26      156.93      5.49 o 
  -8   6  11        2.25        2.02      1.18 o 
  -7   6  11       55.11       53.34      4.62 o 
  -6   6  11        6.09        5.72      1.23 o 
  -5   6  11        1.69        0.51      1.04 o 
  -4   6  11      160.65      139.53      6.35 o 
  -3   6  11        0.67        0.76      1.90 o 
  -2   6  11        0.18        1.14      1.90 o 
  -1   6  11        0.01        0.00      1.52 o 
   0   6  11       45.44       47.01      4.93 o 
   1   6  11       14.62       16.30      3.41 o 
   2   6  11       73.82       67.11      6.07 o 
   3   6  11       12.20        7.96      2.65 o 
 -10   7  11        6.72        5.31      2.65 o 
  -9   7  11       20.85       20.09      3.41 o 
  -8   7  11        5.35        2.96      1.46 o 
  -7   7  11       38.65       37.42      2.47 o 
  -6   7  11        0.47        1.14      1.34 o 
  -5   7  11        0.11        1.56      1.18 o 
  -4   7  11      122.13      111.52      4.80 o 
  -3   7  11        5.81        7.20      2.65 o 
  -2   7  11      105.21      101.99      6.82 o 
  -1   7  11        9.70        7.96      3.03 o 
   0   7  11      136.79      131.56      7.58 o 
   1   7  11       30.22       25.02      4.17 o 
   2   7  11       70.41       70.14      6.45 o 
  -9   8  11       61.59       86.06      6.07 o 
  -8   8  11       36.90       48.91      4.93 o 
  -7   8  11        5.47        4.93      2.27 o 
  -6   8  11       49.78       37.69      3.34 o 
  -5   8  11       58.49       65.58      4.26 o 
  -4   8  11        0.48        2.09      1.34 o 
  -3   8  11       28.01       24.64      4.55 o 
  -2   8  11       98.15       96.68      7.20 o 
  -1   8  11       47.83       33.74      4.93 o 
   0   8  11      430.68      436.00     15.54 o 
   1   8  11       11.22       13.65      3.41 o 
  -8   9  11       15.37       28.81      4.17 o 
  -7   9  11       45.81       56.49      5.69 o 
  -6   9  11        6.31        4.55      2.65 o 
  -5   9  11       25.25       22.13      2.81 o 
  -4   9  11       37.23       32.57      3.18 o 
  -3   9  11        8.89        4.93      2.65 o 
  -2   9  11       88.68      116.77      7.96 o 
  -1   9  11      221.02      208.90     10.62 o 
  -5  10  11        9.94        6.07      3.03 o 
  -4  10  11        7.57        8.34      3.41 o 
  -3  10  11        6.52        3.03      3.03 o 
  -5 -10  12      298.41      330.95      8.71 o 
  -4 -10  12      197.04      230.15      6.95 o 
  -3 -10  12      109.24      108.78      4.69 o 
  -2 -10  12       17.86       20.74      2.54 o 
  -1 -10  12        0.09       -1.52      1.52 o 
  -7  -9  12       21.63       23.06      2.68 o 
  -6  -9  12       99.84      109.24      4.69 o 
  -5  -9  12        0.03       -0.08      1.18 o 
  -4  -9  12       19.55       24.00      4.36 o 
  -3  -9  12       30.98       37.34      3.22 o 
  -2  -9  12       43.00       48.72      3.49 o 
  -1  -9  12        1.06        1.93      1.46 o 
   0  -9  12       51.82       60.98      4.02 o 
   1  -9  12        0.43        0.38      1.34 o 
  -8  -8  12        0.29        0.88      1.09 o 
  -7  -8  12        3.11        2.46      1.23 o 
  -6  -8  12      100.57      127.84      3.94 o 
  -5  -8  12       14.21       15.81      3.41 o 
  -4  -8  12        5.29        6.63      1.90 o 
  -3  -8  12        0.41        1.71      1.07 o 
  -2  -8  12       99.90      114.19      5.50 o 
  -1  -8  12      154.45      175.03      7.20 o 
   0  -8  12       11.52       10.25      4.55 o 
   1  -8  12       31.00       27.99      2.81 o 
   2  -8  12      101.14      121.62      5.09 o 
  -9  -7  12        2.25        4.93      2.27 o 
  -8  -7  12       10.84       13.86      1.67 o 
  -7  -7  12       65.97       68.54      3.05 o 
  -6  -7  12        0.00        0.73      0.93 o 
  -5  -7  12        3.82        3.36      1.60 o 
  -4  -7  12        0.35       -0.11      0.91 o 
  -3  -7  12        8.45        8.36      1.61 o 
  -2  -7  12        2.01        1.77      1.18 o 
  -1  -7  12       11.44        9.93      1.90 o 
   0  -7  12        0.00       -1.07      1.07 o 
   1  -7  12       13.21       14.04      2.14 o 
   2  -7  12       23.17       27.25      2.81 o 
   3  -7  12        9.27       11.57      2.14 o 
 -10  -6  12       21.75       18.58      3.41 o 
  -9  -6  12        3.75        2.76      1.46 o 
  -8  -6  12        6.95        9.99      1.50 o 
  -7  -6  12        5.32        3.79      1.09 o 
  -6  -6  12        2.13        2.89      1.00 o 
  -5  -6  12      371.90      349.76      6.79 o 
  -4  -6  12       86.34       70.76      3.25 o 
  -3  -6  12        6.63        3.79      1.34 o 
  -2  -6  12      149.52      147.38      4.95 o 
  -1  -6  12        6.57        3.41      1.34 o 
   0  -6  12       37.81       41.64      3.07 o 
   1  -6  12       68.13       70.10      4.55 o 
   2  -6  12       51.62       42.22      3.34 o 
   3  -6  12      157.86      158.23      5.76 o 
 -10  -5  12        0.23        1.90      1.90 o 
  -9  -5  12       30.20       28.60      2.81 o 
  -8  -5  12       12.35        8.18      1.45 o 
  -7  -5  12       13.69       13.38      1.67 o 
  -6  -5  12      270.26      242.19      5.40 o 
  -5  -5  12       12.73       14.73      1.60 o 
  -4  -5  12       36.45       29.90      2.11 o 
  -3  -5  12       81.11       73.67      4.23 o 
  -2  -5  12      107.80      101.99      4.02 o 
  -1  -5  12        5.54        5.15      1.34 o 
   0  -5  12        9.86        7.33      1.46 o 
   1  -5  12      103.27      107.67      6.45 o 
   2  -5  12       50.40       49.67      3.49 o 
   3  -5  12        1.10        0.95      1.34 o 
   4  -5  12       53.75       60.03      4.15 o 
 -11  -4  12       26.18       29.19      4.17 o 
 -10  -4  12       38.69       38.98      5.31 o 
  -9  -4  12       74.79       79.13      4.02 o 
  -8  -4  12       35.14       30.76      2.26 o 
  -7  -4  12        1.01        0.30      0.78 o 
  -6  -4  12      530.56      489.05      8.38 o 
  -5  -4  12      423.16      362.89      6.71 o 
  -4  -4  12       32.86       25.33      2.13 o 
  -3  -4  12       49.94       61.87      2.47 o 
  -2  -4  12       24.17       32.73      2.11 o 
  -1  -4  12      156.21      147.63      7.01 o 
   0  -4  12       39.90       29.88      2.54 o 
   1  -4  12      180.83      178.96      5.63 o 
   2  -4  12      120.13      115.52      4.56 o 
   3  -4  12        0.09        0.42      1.18 o 
   4  -4  12        2.99        0.55      1.46 o 
 -11  -3  12      269.19      307.85     11.75 o 
 -10  -3  12        2.70        0.95      1.34 o 
  -9  -3  12      138.12      136.57      5.07 o 
  -8  -3  12        7.14       10.11      1.64 o 
  -7  -3  12       83.10       82.44      2.99 o 
  -6  -3  12      270.07      262.39      5.46 o 
  -5  -3  12        1.15        0.51      0.88 o 
  -4  -3  12       20.05       21.61      1.67 o 
  -3  -3  12      625.68      605.96     11.29 o 
  -2  -3  12      490.67      443.42      7.99 o 
  -1  -3  12     1049.18      984.46     13.79 o 
   0  -3  12       48.32       50.81      3.22 o 
   1  -3  12       44.73       44.82      5.88 o 
   2  -3  12       28.45       27.93      2.68 o 
   3  -3  12        0.15       -0.95      2.27 o 
   4  -3  12        3.72        5.22      1.73 o 
 -11  -2  12        2.42        0.76      1.90 o 
 -10  -2  12       78.87       71.05     14.41 o 
  -9  -2  12        9.16        5.96      2.09 o 
  -8  -2  12       85.44       77.84      8.53 o 
  -7  -2  12        1.77        1.52      1.07 o 
  -6  -2  12       47.80       52.34      5.50 o 
  -5  -2  12       36.97       40.33      4.93 o 
  -4  -2  12       50.36       58.67      5.69 o 
  -3  -2  12      259.84      257.46      6.43 o 
  -2  -2  12       18.24       15.42      2.03 o 
  -1  -2  12        0.10       -0.08      1.00 o 
   0  -2  12      222.52      199.96      6.38 o 
   1  -2  12       88.37       83.09      8.53 o 
   2  -2  12       21.13       24.14      1.97 o 
   3  -2  12        4.41        4.22      1.28 o 
   4  -2  12        0.26        0.76      1.90 o 
 -11  -1  12        4.82        8.34      2.65 o 
 -10  -1  12      255.61      259.10      7.22 o 
  -9  -1  12        4.67        6.63      1.61 o 
  -8  -1  12        5.40        6.91      1.61 o 
  -7  -1  12        1.59        1.33      1.07 o 
  -6  -1  12       91.70       93.63      9.29 o 
  -5  -1  12       22.61       25.32      2.27 o 
  -4  -1  12       10.70        7.78      1.34 o 
  -3  -1  12      187.59      181.45      5.36 o 
  -2  -1  12      705.63      679.40     12.73 o 
  -1  -1  12      188.69      170.70      5.22 o 
   0  -1  12        0.72        0.76      1.07 o 
   1  -1  12        1.27        0.13      1.31 o 
   2  -1  12      127.74      115.45      4.56 o 
   3  -1  12        0.03       -0.34      1.18 o 
   4  -1  12       35.87       37.74      3.34 o 
 -12   0  12        1.19       -0.76      1.90 o 
 -11   0  12        5.63        3.03      1.31 o 
 -10   0  12        1.74       -0.21      1.18 o 
  -9   0  12       68.48       61.54      3.45 o 
  -8   0  12        9.24        7.22      1.61 o 
  -7   0  12       48.04       51.93      3.60 o 
  -6   0  12       87.62       87.53      5.69 o 
  -5   0  12       20.35       19.26      2.00 o 
  -4   0  12      116.22      112.52      3.21 o 
  -3   0  12        0.11       -0.38      0.71 o 
  -2   0  12       43.82       35.38      2.04 o 
  -1   0  12        1.70        3.45      1.18 o 
   0   0  12       75.20       74.23      2.85 o 
   1   0  12       10.70        7.40      1.61 o 
   2   0  12        0.34        0.95      1.33 o 
   3   0  12       15.00       14.80      2.14 o 
   4   0  12       36.52       32.69      4.74 o 
 -11   1  12        0.66        0.13      1.05 o 
 -10   1  12       29.26       29.32      3.01 o 
  -9   1  12       13.05       10.80      1.53 o 
  -8   1  12       49.05       47.54      2.55 o 
  -7   1  12       12.05       10.31      1.38 o 
  -6   1  12       37.24       36.31      2.26 o 
  -5   1  12      566.88      540.94     10.47 o 
  -4   1  12       43.33       40.19      2.26 o 
  -3   1  12        9.01        8.06      1.15 o 
  -2   1  12      470.00      455.05      7.57 o 
  -1   1  12       56.34       59.89      2.47 o 
   0   1  12       62.04       67.68      3.22 o 
   1   1  12        0.40       -0.17      1.52 o 
   2   1  12        5.91        5.17      1.52 o 
   3   1  12       50.62       45.83      3.61 o 
   4   1  12        4.55        2.27      1.61 o 
 -11   2  12        0.35        1.62      1.46 o 
 -10   2  12        0.72        1.60      1.18 o 
  -9   2  12       53.93       52.96      2.85 o 
  -8   2  12       87.52       85.78      3.05 o 
  -7   2  12        9.76       11.38      2.68 o 
  -6   2  12        2.38        1.44      1.00 o 
  -5   2  12       87.44       94.02      4.20 o 
  -4   2  12        0.21        0.48      0.71 o 
  -3   2  12      383.08      376.93      7.13 o 
  -2   2  12      167.33      175.67      3.59 o 
  -1   2  12        6.93        5.71      2.65 o 
   0   2  12       58.53       61.88      4.36 o 
   1   2  12      329.83      332.10     10.24 o 
   2   2  12      102.69      108.74     12.13 o 
   3   2  12        4.81        4.10      1.46 o 
   4   2  12        9.82       15.00      2.41 o 
 -11   3  12      237.26      276.79      7.76 o 
 -10   3  12      125.02      143.66      5.88 o 
  -9   3  12       59.79       73.92      5.31 o 
  -8   3  12      414.97      428.10      9.64 o 
  -7   3  12        0.52        0.76      1.07 o 
  -6   3  12       37.68       31.51      2.54 o 
  -5   3  12        5.41        5.38      1.15 o 
  -4   3  12       61.43       59.42      2.53 o 
  -3   3  12        0.12        0.08      0.64 o 
  -2   3  12       21.96       19.87      1.50 o 
  -1   3  12        0.37       -0.32      0.91 o 
   0   3  12     1175.46     1235.89     20.91 o 
   1   3  12      321.87      335.75     11.18 o 
   2   3  12        0.45       -0.38      1.34 o 
   3   3  12      117.89      119.15      4.95 o 
 -11   4  12       20.47       16.48      2.37 o 
 -10   4  12      217.50      227.70     17.25 o 
  -9   4  12      151.88      168.40      5.49 o 
  -8   4  12       49.31       32.74      4.17 o 
  -7   4  12      214.61      233.40      6.56 o 
  -6   4  12        0.17       -1.14      1.33 o 
  -5   4  12        2.35        2.82      1.18 o 
  -4   4  12        0.68       -0.65      0.82 o 
  -3   4  12      248.40      246.58      6.49 o 
  -2   4  12       28.45       30.19      2.54 o 
  -1   4  12       87.15       93.76      3.99 o 
   0   4  12        4.36        4.00      1.46 o 
   1   4  12       75.26       82.10      3.88 o 
   2   4  12      304.34      318.53      8.30 o 
   3   4  12      107.70       99.51      4.69 o 
 -10   5  12       50.37       51.53      9.67 o 
  -9   5  12      190.10      183.05      6.03 o 
  -8   5  12        3.92        3.95      2.46 o 
  -7   5  12        5.44        4.60      1.52 o 
  -6   5  12       68.90       70.72      3.60 o 
  -5   5  12       18.34       18.18      1.75 o 
  -4   5  12        1.84        0.70      1.09 o 
  -3   5  12        0.47        0.65      0.93 o 
  -2   5  12      137.00      150.51      7.58 o 
  -1   5  12        0.62        1.14      1.90 o 
   0   5  12      139.73      136.11      7.20 o 
   1   5  12       10.29       12.89      3.03 o 
   2   5  12       36.43       32.23      4.55 o 
 -10   6  12       43.84       44.36      4.93 o 
  -9   6  12        3.06        1.24      1.46 o 
  -8   6  12      112.89      120.10      4.83 o 
  -7   6  12        0.23       -1.07      1.07 o 
  -6   6  12        3.26        1.77      1.09 o 
  -5   6  12      104.40      105.60      3.71 o 
  -4   6  12        3.05        4.58      1.54 o 
  -3   6  12        1.10        0.61      1.26 o 
  -2   6  12        4.16        4.93      2.27 o 
  -1   6  12       14.93       14.03      3.41 o 
   0   6  12        8.14        6.82      2.65 o 
   1   6  12        5.46        5.31      2.65 o 
  -9   7  12       19.99       17.82      3.41 o 
  -8   7  12       19.66       21.04      3.41 o 
  -7   7  12        2.61        2.19      1.15 o 
  -6   7  12        0.06       -0.19      1.34 o 
  -5   7  12        3.29        3.62      1.73 o 
  -4   7  12       18.59       16.84      2.45 o 
  -3   7  12       92.18      106.54      7.20 o 
  -2   7  12      204.15      189.94      9.48 o 
  -1   7  12        8.51       11.75      3.03 o 
   0   7  12       89.44       95.92      6.45 o 
  -8   8  12        0.03        1.52      2.27 o 
  -7   8  12       49.54       49.17      6.07 o 
  -6   8  12        5.78        3.67      1.73 o 
  -5   8  12       13.35       11.13      2.27 o 
  -4   8  12       22.22       17.75      2.64 o 
  -3   8  12       48.88       49.29      6.07 o 
  -2   8  12        9.68        5.69      3.03 o 
  -1   8  12      117.17      130.42      7.96 o 
  -6   9  12      144.81      165.30      9.10 o 
  -5   9  12        5.37        3.41      2.65 o 
  -4   9  12       22.44       32.61      5.31 o 
  -3   9  12        3.97        4.17      3.03 o 
  -6  -9  13        7.42        7.01      1.88 o 
  -5  -9  13       58.00       72.37      4.42 o 
  -4  -9  13       63.06       61.92      4.36 o 
  -3  -9  13      227.02      233.13      7.10 o 
  -2  -9  13      178.51      184.98      6.30 o 
  -1  -9  13       90.28       94.92      4.74 o 
  -7  -8  13        1.49        2.06      1.23 o 
  -6  -8  13       18.87       21.38      2.54 o 
  -5  -8  13      258.66      306.00      8.17 o 
  -4  -8  13        0.94        0.25      1.18 o 
  -3  -8  13       12.22       12.46      2.14 o 
  -2  -8  13       43.03       35.41      3.07 o 
  -1  -8  13       34.40       45.50      3.49 o 
   0  -8  13       10.53        7.83      2.09 o 
  -8  -7  13        0.70        3.60      2.09 o 
  -7  -7  13        0.80        1.13      1.07 o 
  -6  -7  13       45.34       51.00      3.44 o 
  -5  -7  13       17.64       14.66      2.14 o 
  -4  -7  13       92.93       99.71      4.36 o 
  -3  -7  13       14.18       20.02      2.27 o 
  -2  -7  13        0.94       -0.04      1.18 o 
  -1  -7  13       80.36       80.97      4.02 o 
   0  -7  13       60.99       65.41      4.02 o 
   1  -7  13       27.63       28.65      4.17 o 
  -9  -6  13        0.45        3.41      2.27 o 
  -8  -6  13        9.74       11.34      1.67 o 
  -7  -6  13       88.84       86.76      3.35 o 
  -6  -6  13      111.73      128.84      4.01 o 
  -5  -6  13       18.67       19.07      1.82 o 
  -4  -6  13       32.19       25.92      2.54 o 
  -3  -6  13       42.35       42.48      3.22 o 
  -2  -6  13       21.92       27.45      2.54 o 
  -1  -6  13        0.14        0.38      1.07 o 
   0  -6  13       68.78       74.12      5.12 o 
   1  -6  13       63.29       67.43      3.98 o 
   2  -6  13        0.38        2.65      1.61 o 
 -10  -5  13       28.60       32.23      4.17 o 
  -9  -5  13       15.80       25.78      3.79 o 
  -8  -5  13       64.16       67.07      3.17 o 
  -7  -5  13        9.84        4.98      1.15 o 
  -6  -5  13      164.76      154.06      4.38 o 
  -5  -5  13       29.20       29.44      2.80 o 
  -4  -5  13       10.50        8.83      1.31 o 
  -3  -5  13       44.02       42.95      3.07 o 
  -2  -5  13        3.77        3.60      2.09 o 
  -1  -5  13        7.94        6.82      1.61 o 
   0  -5  13        7.43        7.81      1.61 o 
   1  -5  13       13.78       18.35      3.03 o 
   2  -5  13      122.02      108.18      4.69 o 
 -10  -4  13        3.28        2.27      1.90 o 
  -9  -4  13       28.27       24.01      2.54 o 
  -8  -4  13       16.59       19.51      1.97 o 
  -7  -4  13       73.07       61.94      3.63 o 
  -6  -4  13       16.62       17.28      1.75 o 
  -5  -4  13        2.10        1.68      0.93 o 
  -4  -4  13       22.20       17.45      1.64 o 
  -3  -4  13       40.27       36.26      2.26 o 
  -2  -4  13      139.94      136.15      5.98 o 
  -1  -4  13       55.25       58.28      3.61 o 
   0  -4  13       55.53       52.89      3.49 o 
   1  -4  13       70.94       71.31      3.75 o 
   2  -4  13        2.59        4.93      1.61 o 
   3  -4  13       10.47       13.04      2.27 o 
 -10  -3  13        1.52        4.17      2.27 o 
  -9  -3  13        0.27        0.72      1.18 o 
  -8  -3  13       61.98       55.31      3.61 o 
  -7  -3  13        2.95        1.57      0.93 o 
  -6  -3  13       25.41       25.47      2.04 o 
  -5  -3  13       22.00       23.59      1.82 o 
  -4  -3  13       36.52       31.27      2.11 o 
  -3  -3  13        1.11        2.49      0.93 o 
  -2  -3  13       66.34       78.16      2.85 o 
  -1  -3  13      149.13      144.47      4.01 o 
   0  -3  13       21.07       19.15      2.14 o 
   1  -3  13        4.91        5.36      1.90 o 
   2  -3  13       82.98       75.30      3.75 o 
   3  -3  13        3.45        2.27      2.27 o 
 -11  -2  13       18.93       25.02      4.17 o 
 -10  -2  13       24.51       28.43      3.79 o 
  -9  -2  13      401.74      404.37     16.87 o 
  -8  -2  13        0.93       -0.91      0.91 o 
  -7  -2  13        5.37        7.02      2.27 o 
  -6  -2  13       17.54       19.78      2.14 o 
  -5  -2  13        1.55       -0.32      0.95 o 
  -4  -2  13       52.61       44.73      3.79 o 
  -3  -2  13       26.26       32.82      2.68 o 
  -2  -2  13      486.56      474.60     12.13 o 
  -1  -2  13       36.94       37.73      2.95 o 
   0  -2  13       45.13       41.84      3.07 o 
   1  -2  13      561.24      551.25     16.68 o 
   2  -2  13        8.32        9.48      2.65 o 
   3  -2  13       14.91       13.27      3.03 o 
 -11  -1  13        4.00        9.86      3.03 o 
 -10  -1  13        2.53        1.22      1.18 o 
  -9  -1  13        0.10       -0.19      1.07 o 
  -8  -1  13      160.03      148.01      5.22 o 
  -7  -1  13       13.02       16.53      2.46 o 
  -6  -1  13      144.73      141.95      4.95 o 
  -5  -1  13       70.26       72.40      3.60 o 
  -4  -1  13        0.03        0.57      1.07 o 
  -3  -1  13       35.44       37.77      2.95 o 
  -2  -1  13        0.33        0.60      0.91 o 
  -1  -1  13       34.27       35.05      2.81 o 
   0  -1  13        0.31        0.72      1.18 o 
   1  -1  13       21.84       17.63      2.27 o 
   2  -1  13       35.29       36.92      6.82 o 
   3  -1  13       37.57       38.32      3.41 o 
 -11   0  13        5.86        6.30      3.22 o 
 -10   0  13       79.07       82.33      3.27 o 
  -9   0  13        0.03       -0.59      1.18 o 
  -8   0  13       13.54       14.78      2.84 o 
  -7   0  13       19.71       18.55      2.27 o 
  -6   0  13       20.78       20.88      2.14 o 
  -5   0  13        2.82        2.15      0.88 o 
  -4   0  13        0.44        0.30      1.05 o 
  -3   0  13       27.01       27.17      2.12 o 
  -2   0  13       39.97       40.62      2.95 o 
  -1   0  13       73.46       70.95      3.49 o 
   0   0  13      178.93      187.33      5.90 o 
   1   0  13      290.31      301.57      8.90 o 
   2   0  13        0.01       -0.80      1.18 o 
   3   0  13        1.12       -0.57      2.09 o 
 -11   1  13       17.29       17.82      2.41 o 
 -10   1  13       19.53       19.75      3.30 o 
  -9   1  13       73.11       80.57      3.13 o 
  -8   1  13       24.82       27.26      2.76 o 
  -7   1  13       54.09       57.45      2.91 o 
  -6   1  13       61.87       61.05      2.75 o 
  -5   1  13        4.00        2.36      1.05 o 
  -4   1  13      146.54      153.40      4.07 o 
  -3   1  13        1.01        0.64      0.78 o 
  -2   1  13      376.35      372.68      8.71 o 
  -1   1  13       28.62       25.25      2.41 o 
   0   1  13       97.94      101.63      6.07 o 
   1   1  13        0.00        0.08      1.18 o 
   2   1  13        5.46        6.17      1.90 o 
   3   1  13      101.00      112.73     12.89 o 
 -11   2  13       55.43       79.24      6.45 o 
 -10   2  13       64.10       78.83      6.63 o 
  -9   2  13       40.88       34.69      3.60 o 
  -8   2  13        3.80        3.92      1.09 o 
  -7   2  13       26.53       28.41      2.11 o 
  -6   2  13        0.06       -0.45      0.78 o 
  -5   2  13        0.01       -0.15      0.78 o 
  -4   2  13      206.52      210.50      7.08 o 
  -3   2  13      136.90      135.31      4.28 o 
  -2   2  13       47.25       48.30      3.22 o 
  -1   2  13      124.42      130.16      3.93 o 
   0   2  13      554.34      555.62     11.53 o 
   1   2  13       13.48       11.67      2.09 o 
   2   2  13       33.30       42.11      3.49 o 
 -10   3  13       50.28       56.43      3.99 o 
  -9   3  13        6.59       11.53      2.27 o 
  -8   3  13        0.38       -0.19      1.07 o 
  -7   3  13      262.12      264.66      7.22 o 
  -6   3  13       19.44       21.18      2.27 o 
  -5   3  13       61.46       54.69      3.49 o 
  -4   3  13        9.87        8.07      1.20 o 
  -3   3  13       73.85       72.38      2.85 o 
  -2   3  13       47.36       50.16      3.15 o 
  -1   3  13      430.21      439.99      9.78 o 
   0   3  13      176.07      178.05      9.29 o 
   1   3  13      395.70      417.44     18.77 o 
   2   3  13      302.66      326.00      8.71 o 
 -10   4  13      102.91      118.29      6.82 o 
  -9   4  13      320.26      373.13      9.37 o 
  -8   4  13      383.35      418.02      9.91 o 
  -7   4  13      188.40      206.17      6.30 o 
  -6   4  13        0.04        0.76      1.71 o 
  -5   4  13       39.27       38.54      3.07 o 
  -4   4  13        6.96        5.79      1.46 o 
  -3   4  13       81.63       74.10      5.14 o 
  -2   4  13       32.99       35.75      5.12 o 
  -1   4  13        6.62        4.55      2.27 o 
   0   4  13       61.43       62.18      5.69 o 
   1   4  13        0.10        1.55      1.71 o 
 -10   5  13      178.49      157.34      7.96 o 
  -9   5  13       19.89       16.51      2.41 o 
  -8   5  13       87.59       90.93      4.15 o 
  -7   5  13        4.50        8.57      1.88 o 
  -6   5  13        1.70        0.25      1.18 o 
  -5   5  13      327.98      345.76      8.68 o 
  -4   5  13        4.47        2.65      1.15 o 
  -3   5  13       27.44       22.66      2.11 o 
  -2   5  13       29.13       34.88      4.55 o 
  -1   5  13       10.19       10.24      3.03 o 
   0   5  13       69.99       64.07      6.07 o 
   1   5  13        0.01        0.38      2.27 o 
  -9   6  13      156.47      169.09      8.34 o 
  -8   6  13        0.96        0.10      1.46 o 
  -7   6  13        1.23       -0.95      1.34 o 
  -6   6  13       62.07       61.73      5.12 o 
  -5   6  13        3.27        2.05      1.14 o 
  -4   6  13      120.79      122.66      5.22 o 
  -3   6  13        1.97        1.71      1.61 o 
  -2   6  13        1.52        2.27      2.27 o 
  -1   6  13        2.74        2.27      2.27 o 
   0   6  13        2.60        3.41      2.65 o 
  -8   7  13       12.95       10.24      3.03 o 
  -7   7  13       17.05       12.89      3.03 o 
  -6   7  13       80.97       80.00      7.20 o 
  -5   7  13       50.56       61.80      6.82 o 
  -4   7  13       29.19       31.85      4.93 o 
  -3   7  13       24.37       29.19      4.55 o 
  -2   7  13       89.34      104.64      7.20 o 
  -5   8  13       26.08       33.36      5.31 o 
  -5  -8  14        3.97        4.55      1.61 o 
  -4  -8  14       72.88       78.63      4.02 o 
  -3  -8  14        0.27        0.67      1.18 o 
  -2  -8  14       88.09       90.59      4.42 o 
  -7  -7  14        0.14        3.34      1.46 o 
  -6  -7  14       12.46        8.34      3.79 o 
  -5  -7  14       12.07       10.79      2.00 o 
  -4  -7  14       66.45       59.96      4.02 o 
  -3  -7  14       87.32      101.17      4.56 o 
  -2  -7  14       46.13       51.15      3.75 o 
  -1  -7  14        1.21       -0.76      1.90 o 
  -8  -6  14      178.12      197.45      6.56 o 
  -7  -6  14      104.90       90.28      3.50 o 
  -6  -6  14      108.08       88.30      3.42 o 
  -5  -6  14        3.27        1.83      1.15 o 
  -4  -6  14        2.97        5.50      1.61 o 
  -3  -6  14       61.73       63.52      4.02 o 
  -2  -6  14        5.40        3.76      2.46 o 
  -1  -6  14       52.37       54.59      3.75 o 
   0  -6  14       12.81       11.49      2.14 o 
  -9  -5  14        4.28        5.69      2.65 o 
  -8  -5  14       25.61       18.17      2.27 o 
  -7  -5  14        1.74        2.02      1.09 o 
  -6  -5  14        7.23        2.43      1.15 o 
  -5  -5  14        4.22        5.71      1.78 o 
  -4  -5  14        0.15        0.88      1.09 o 
  -3  -5  14       11.50        7.02      1.61 o 
  -2  -5  14       34.36       28.21      4.17 o 
  -1  -5  14        0.21       -0.42      1.18 o 
   0  -5  14       95.04      110.42      7.58 o 
   1  -5  14        1.19        0.42      1.18 o 
  -9  -4  14       55.84       67.11      6.07 o 
  -8  -4  14      138.72      139.45      5.49 o 
  -7  -4  14      101.52       93.90      3.50 o 
  -6  -4  14       55.16       54.55      2.91 o 
  -5  -4  14       53.54       66.32      3.17 o 
  -4  -4  14        0.70       -0.15      0.78 o 
  -3  -4  14      269.67      257.72      7.31 o 
  -2  -4  14        6.08        3.98      1.34 o 
  -1  -4  14        0.00        0.00      1.18 o 
   0  -4  14      256.30      244.30      7.58 o 
   1  -4  14        0.30       -1.33      1.33 o 
 -10  -3  14      272.68      303.68     11.75 o 
  -9  -3  14       72.78       73.55      5.69 o 
  -8  -3  14        3.33        3.79      1.61 o 
  -7  -3  14        2.14        1.94      1.33 o 
  -6  -3  14        2.66        1.73      1.52 o 
  -5  -3  14       15.09       14.37      2.00 o 
  -4  -3  14       35.52       30.66      2.81 o 
  -3  -3  14        0.57        1.52      1.34 o 
  -2  -3  14        3.93        4.34      2.27 o 
  -1  -3  14        3.36        0.38      1.52 o 
   0  -3  14        8.18        3.41      1.90 o 
 -10  -2  14       38.24       44.36      4.93 o 
  -9  -2  14      199.46      233.54      9.86 o 
  -8  -2  14       77.41       88.43      6.45 o 
  -7  -2  14       72.33       60.79      3.88 o 
  -6  -2  14       10.10        7.78      1.61 o 
  -5  -2  14       13.52       10.59      1.88 o 
  -4  -2  14      233.37      228.59      8.72 o 
  -3  -2  14       94.90       96.59      4.17 o 
  -2  -2  14       35.05       31.61      2.81 o 
  -1  -2  14      159.48      151.08      5.36 o 
   0  -2  14        3.20        3.79      1.90 o 
   1  -2  14        9.70        6.82      2.65 o 
 -10  -1  14        0.19        0.00      1.90 o 
  -9  -1  14        0.02       -0.76      1.90 o 
  -8  -1  14        6.15        4.93      1.61 o 
  -7  -1  14      140.09      152.03      7.20 o 
  -6  -1  14      145.19      149.04      5.22 o 
  -5  -1  14       17.63       17.22      2.27 o 
  -4  -1  14        6.33        4.15      1.17 o 
  -3  -1  14       26.26       22.87      1.89 o 
  -2  -1  14      179.81      186.37      5.90 o 
  -1  -1  14       14.10       13.09      2.65 o 
   0  -1  14       29.63       32.67      3.79 o 
   1  -1  14      129.71      131.18      7.58 o 
 -10   0  14        6.30        5.50      1.61 o 
  -9   0  14       20.52       20.86      2.41 o 
  -8   0  14       91.69       88.71      3.35 o 
  -7   0  14      107.22      106.91      6.97 o 
  -6   0  14       93.54       88.12      3.21 o 
  -5   0  14        4.55        7.38      1.74 o 
  -4   0  14      116.18      120.97      3.71 o 
  -3   0  14       42.57       46.60      3.31 o 
  -2   0  14      142.29      151.84      5.36 o 
  -1   0  14       23.37       26.92      2.68 o 
   0   0  14       13.27       15.42      3.03 o 
   1   0  14        5.22        5.60      1.73 o 
 -10   1  14        7.90        7.96      1.88 o 
  -9   1  14       27.26       24.07      2.54 o 
  -8   1  14       22.48       21.80      2.04 o 
  -7   1  14       47.70       49.23      2.85 o 
  -6   1  14       63.14       63.93      3.06 o 
  -5   1  14       11.26       10.27      1.53 o 
  -4   1  14        5.42        4.71      1.15 o 
  -3   1  14       20.18       22.18      1.97 o 
  -2   1  14       48.54       56.02      3.72 o 
  -1   1  14       61.99       56.65      6.07 o 
   0   1  14        1.35        0.57      1.34 o 
   1   1  14       27.69       28.66      2.95 o 
 -10   2  14        8.84        9.48      2.65 o 
  -9   2  14       20.16       15.17      3.03 o 
  -8   2  14        0.01        0.21      1.52 o 
  -7   2  14        2.49        3.81      1.15 o 
  -6   2  14       26.39       30.24      2.19 o 
  -5   2  14        4.95        6.73      1.31 o 
  -4   2  14       56.49       55.48      2.92 o 
  -3   2  14       73.10       83.00      3.13 o 
  -2   2  14        8.98       10.69      2.46 o 
  -1   2  14        5.45        5.50      1.61 o 
   0   2  14        8.73        5.60      1.73 o 
   1   2  14       18.82       17.50      2.41 o 
 -10   3  14      308.51      320.74     12.13 o 
  -9   3  14      214.37      249.09     10.24 o 
  -8   3  14        8.98        8.36      1.88 o 
  -7   3  14       10.10       11.41      2.46 o 
  -6   3  14        4.15        2.38      1.46 o 
  -5   3  14      134.39      130.51      5.07 o 
  -4   3  14       10.64        9.93      3.03 o 
  -3   3  14      389.69      381.03      9.07 o 
  -2   3  14      165.23      168.20     10.81 o 
  -1   3  14       31.88       36.22      3.22 o 
   0   3  14        0.64        1.62      1.46 o 
  -9   4  14        6.42        1.14      1.90 o 
  -8   4  14       77.72       84.93      5.69 o 
  -7   4  14       17.28       23.01      2.54 o 
  -6   4  14       98.31      113.70      7.58 o 
  -5   4  14       15.15       22.73      5.31 o 
  -4   4  14        3.17        5.50      1.61 o 
  -3   4  14       21.84       20.55      2.37 o 
  -1   4  14        2.01        0.38      2.27 o 
   0   4  14        0.34       -1.90      1.90 o 
  -8   5  14        2.51        5.31      2.27 o 
  -7   5  14      184.77      234.68      9.86 o 
  -6   5  14       41.89       50.80      4.93 o 
  -5   5  14       38.32       48.91      4.93 o 
  -4   5  14      101.33      103.50      6.07 o 
  -3   5  14       39.38       45.12      5.31 o 
  -2   5  14       18.16       29.95      4.17 o 
  -1   5  14        7.87        8.34      2.65 o 
  -7   6  14      105.22      114.50      6.82 o 
  -6   6  14      110.26      106.16      6.45 o 
  -5   6  14       28.24       34.50      4.17 o 
  -4   6  14        0.33        1.52      2.27 o 
  -3   6  14      138.38      159.99      8.34 o 
  -6  -6  15      263.60      279.01      8.04 o 
  -5  -6  15       19.25       19.15      2.54 o 
  -4  -6  15        0.23        0.19      1.34 o 
  -3  -6  15       26.07       32.13      3.60 o 
  -6  -5  15      137.59      140.81      4.37 o 
  -5  -5  15        7.19        6.90      1.50 o 
  -4  -5  15        7.73        9.32      2.00 o 
  -3  -5  15        0.02        1.14      2.09 o 
  -2  -5  15       16.30       24.65      2.68 o 
  -1  -5  15        0.72        0.00      1.26 o 
  -8  -4  15        7.28        3.41      2.27 o 
  -7  -4  15       63.12       61.42      5.69 o 
  -6  -4  15        0.07       -0.19      1.34 o 
  -5  -4  15        1.41        0.95      1.34 o 
  -4  -4  15       16.43       14.10      2.27 o 
  -3  -4  15      205.13      198.66      9.10 o 
  -2  -4  15       15.29       13.65      3.03 o 
  -1  -4  15        1.40        2.27      1.90 o 
  -8  -3  15       13.92       17.44      3.41 o 
  -7  -3  15        8.97        7.20      2.65 o 
  -6  -3  15       21.71       24.82      4.36 o 
  -5  -3  15        2.94        1.71      1.34 o 
  -4  -3  15       57.13       66.90      5.12 o 
  -3  -3  15        0.00       -0.04      1.18 o 
  -2  -3  15      108.34      105.78      6.45 o 
  -1  -3  15        8.64        6.45      2.27 o 
  -9  -2  15       49.12       54.97      5.69 o 
  -8  -2  15      126.21      138.00      7.58 o 
  -7  -2  15       19.27       17.41      2.54 o 
  -6  -2  15      117.63      122.21      5.12 o 
  -5  -2  15        0.51       -0.19      1.07 o 
  -4  -2  15      151.21      147.68      5.36 o 
  -3  -2  15        8.71        7.34      1.73 o 
  -2  -2  15       39.78       38.75      6.82 o 
  -1  -2  15        4.66        0.00      1.90 o 
   0  -2  15       11.05        9.10      2.65 o 
  -9  -1  15       36.10       40.95      4.93 o 
  -8  -1  15       38.85       42.84      4.93 o 
  -7  -1  15      127.35      150.56      8.34 o 
  -6  -1  15        3.39        0.52      1.48 o 
  -5  -1  15        0.36       -0.49      0.93 o 
  -4  -1  15      188.81      194.12      5.36 o 
  -3  -1  15      190.97      187.98     15.54 o 
  -2  -1  15        0.22       -0.46      1.18 o 
  -1  -1  15       95.83      103.09      4.56 o 
   0  -1  15        1.54        0.00      1.90 o 
  -9   0  15        9.23        7.54      1.73 o 
  -8   0  15       16.13       21.96      2.54 o 
  -7   0  15       89.62       87.10      4.02 o 
  -6   0  15       71.87       74.49      3.41 o 
  -5   0  15      118.11      131.39      4.08 o 
  -4   0  15        0.29        1.52      1.15 o 
  -3   0  15       67.49       75.28      4.02 o 
  -2   0  15       25.29       24.13      4.36 o 
  -1   0  15       63.82       67.74      8.91 o 
   0   0  15       73.23       78.86      6.82 o 
  -9   1  15        1.31        2.05      1.26 o 
  -8   1  15      121.58      117.86      7.77 o 
  -7   1  15       40.53       36.97      3.22 o 
  -6   1  15        5.57        5.07      1.46 o 
  -5   1  15       36.52       33.92      2.41 o 
  -4   1  15       14.77       13.09      1.67 o 
  -3   1  15      147.03      158.90      5.76 o 
  -2   1  15       87.09       92.05      4.42 o 
  -1   1  15       17.40       22.75      3.79 o 
  -9   2  15       65.11       75.83      6.45 o 
  -8   2  15       22.68       18.58      3.41 o 
  -7   2  15        2.52        0.38      1.90 o 
  -6   2  15        0.13        1.14      1.90 o 
  -5   2  15       35.88       42.37      6.45 o 
  -4   2  15        2.05        3.79      1.61 o 
  -3   2  15      188.17      196.77      8.72 o 
  -2   2  15        4.51        2.27      2.27 o 
  -1   2  15       40.26       38.67      4.55 o 
  -8   3  15        5.34        4.17      2.27 o 
  -7   3  15       80.78       93.27      6.07 o 
  -6   3  15        2.73       -1.90      1.90 o 
  -5   3  15       99.99       97.44      6.07 o 
  -4   3  15       55.36       51.18      4.93 o 
  -7   4  15       72.00       90.23      6.07 o 
  -6   4  15      145.38      141.04      7.58 o 
  -5   4  15       31.14       35.64      4.55 o 
  -4   4  15       81.56       76.96      5.31 o 
  -6  -3  16       12.56       14.03      3.03 o 
  -5  -3  16        2.17        2.65      2.27 o 
  -4  -3  16        5.43        1.14      1.90 o 
  -7  -2  16      143.66      167.58      8.72 o 
  -6  -2  16       14.91        9.10      2.65 o 
  -5  -2  16        1.39        0.95      1.34 o 
  -4  -2  16        7.08        4.55      2.27 o 
  -3  -2  16       21.84       22.75      3.79 o 
  -7  -1  16       64.01       63.64      4.74 o 
  -6  -1  16      130.79      140.34      5.34 o 
  -5  -1  16      109.19      127.94      5.07 o 
  -4  -1  16       32.27       29.19      4.17 o 
  -3  -1  16       80.18       83.03      6.07 o 
  -7   0  16        9.93       13.53      2.14 o 
  -6   0  16        3.88        2.83      2.27 o 
  -5   0  16      125.03      130.95      8.34 o 
  -4   0  16      154.17      146.72      7.96 o 
  -3   0  16       68.96       54.97      5.69 o 
  -6   1  16        2.67        1.65      1.46 o 
  -5   1  16        6.41        6.74      1.73 o 
  -4   1  16       72.20       65.21      6.07 o 
                                                 
